# Supplementary material for: Assessing Genomic Diversity and Productivity Signatures in Dianzhong Cattle by Whole-Genome Scanning
Source: Front Genet. 2021 Oct 5;12:719215. doi: 10.3389/fgene.2021.719215 (PMC8523829; doi:10.3389/fgene.2021.719215)
Supplement: Supplementary file 2 [file DataSheet4.xlsx]

## Sheet: Table S1
Table S1. Overview of sample information and sequencing statistics.
Sample ID	Accession number	BioProject	Breed	Group	Region	Mapping_rate	Duplication	Mean depth（X）	Source
SRR6024563	SRR6024563	PRJNA379859	Dianzhong	Hybrid	Dali, Yunnan, China	0.9961	0.059	9.5919	Download
SRR6024564	SRR6024564	PRJNA379859	Dianzhong	Hybrid	Dali, Yunnan, China	0.9957	0.0581	8.8607	Download
SRR6024565	SRR6024565	PRJNA379859	Dianzhong	Hybrid	Dali, Yunnan, China	0.9922	0.0563	8.2254	Download
SRR6024566	SRR6024566	PRJNA379859	Dianzhong	Hybrid	Dali, Yunnan, China	0.9923	0.0585	8.6124	Download
SRR6024567	SRR6024567	PRJNA379859	Dianzhong	Hybrid	Dali, Yunnan, China	0.9927	0.0579	8.9187	Download
SRR6024568	SRR6024568	PRJNA379859	Dianzhong	Hybrid	Dali, Yunnan, China	0.9942	0.0599	9.0081	Download
DZ81	SRR12739619	PRJNA666386	Dianzhong	Hybrid	Chuxiong, Yunnan, China	0.9977	0.0716	10.6029	New
DZ82	SRR12739618	PRJNA666386	Dianzhong	Hybrid	Chuxiong, Yunnan, China	0.9965	0.0665	9.4876	New
DZ83	SRR12739617	PRJNA666386	Dianzhong	Hybrid	Chuxiong, Yunnan, China	0.997	0.0676	10.1373	New
DZ84	SRR12739616	PRJNA666386	Dianzhong	Hybrid	Chuxiong, Yunnan, China	0.9974	0.0608	9.2899	New
A83	SRR5507273	PRJNA379859	Yanbian	East Asian taurine	Yanbian, Jilin, China	0.9966	0.0559	10.1251	Download
SRR6234774	SRR6234774	PRJNA379859	Yanbian	East Asian taurine	Yanbian, Jilin, China	0.9982	0.0712	11.0142	Download
SRR6234775	SRR6234775	PRJNA379859	Yanbian	East Asian taurine	Yanbian, Jilin, China	0.9981	0.0713	11.2418	Download
YB1	SRR10112122	PRJNA565271	Yanbian	East Asian taurine	Yanbian, Jilin, China	0.9978	0.0677	10.8042	Download
YB2	SRR10112121	PRJNA565271	Yanbian	East Asian taurine	Yanbian, Jilin, China	0.9973	0.0677	10.5934	Download
YB3	SRR10112120	PRJNA565271	Yanbian	East Asian taurine	Yanbian, Jilin, China	0.9979	0.068	10.8045	Download
YB4	SRR10112119	PRJNA565271	Yanbian	East Asian taurine	Yanbian, Jilin, China	0.9979	0.0677	10.8892	Download
YB5	SRR10112118	PRJNA565271	Yanbian	East Asian taurine	Yanbian, Jilin, China	0.9982	0.0677	10.9128	Download
YB6	SRR10112117	PRJNA565271	Yanbian	East Asian taurine	Yanbian, Jilin, China	0.9971	0.0692	10.7612	Download
WN10	SRR5507196	PRJNA379859	Wannan	Chinese indicine	Jixi, Anhui, China	0.991	0.06	10.1569	Download
WN11	SRR5507195	PRJNA379859	Wannan	Chinese indicine	Jixi, Anhui, China	0.9934	0.0633	11.7816	Download
WN4	SRR6024573,SRR5507199	PRJNA379859	Wannan	Chinese indicine	Jixi, Anhui, China	0.9788	0.1012	22.9631	Download
WN8	SRR6024574,SRR5507198	PRJNA379859	Wannan	Chinese indicine	Jixi, Anhui, China	0.989	0.0991	23.1603	Download
WN9	SRR5507197	PRJNA379859	Wannan	Chinese indicine	Jixi, Anhui, China	0.9899	0.0563	9.6483	Download
JXGF1	SRR5507286	PRJNA379859	Guangfeng	Chinese indicine	Guangfeng, Jiangxi, China	0.9975	0.0586	9.464	Download
JXGF2	SRR5507285	PRJNA379859	Guangfeng	Chinese indicine	Guangfeng, Jiangxi, China	0.9978	0.0613	10.1448	Download
JXGF3	SRR5507284	PRJNA379859	Guangfeng	Chinese indicine	Guangfeng, Jiangxi, China	0.9971	0.0579	9.3126	Download
JXGF4	SRR5507283	PRJNA379859	Guangfeng	Chinese indicine	Guangfeng, Jiangxi, China	0.9976	0.0646	11.4533	Download
JXJJ1	SRR5507278	PRJNA379859	Jinjiang	Chinese indicine	Gaoan, Jiangxi, China	0.9975	0.0612	10.5897	Download
Brahman05	SRR4002987-3008	PRJNA324822	Brahman	Indian indicine	West Bengal, India	0.9953	0.0757	13.1544	Download
Brahman06	SRR4002969-2986	PRJNA324822	Brahman	Indian indicine	West Bengal, India	0.9961	0.0841	15.3031	Download
Brahman07	SRR4002956-2968	PRJNA324822	Brahman	Indian indicine	West Bengal, India	0.9963	0.079	13.2469	Download
Brahman08	SRR4002953-55	PRJNA324822	Brahman	Indian indicine	West Bengal, India	0.9973	0.0826	14.1265	Download
SRR2016754	SRR2016754	PRJNA277147	Gir	Indian indicine	Amblash, Gujarat, India	0.9951	0.0705	9.7792	Download
SRR2016752	SRR2016752	PRJNA277147	Gir	Indian indicine	Amblash, Gujarat, India	0.9937	0.0864	12.749	Download
SRR2016762	SRR2016762	PRJNA277147	Nelore	Indian indicine	Nelore, Andhra, India	0.9864	0.0744	10.0582	Download
zebu_ypr115	SRR6423815,SRR6423816	PRJNA422979	Indian	Indian indicine	Indian	0.9957	0.1312	9.6118	Download
Har03	SRR6936539	PRJNA379859	Hariana	Indian indicine	Gurgaon, Haryana, India	0.9948	0.1364	34.7311	Download
Thar1	SRR6936538	PRJNA379859	Tharparkar	Indian indicine	Tharparkar, Sindh, Pakistan	0.9923	0.0755	16.5496	Download

## Sheet: Table S2
Table S2. Functional annotation of the identified single-nucleotide polymorphisms (SNPs) in four cattle breeds.
Sequence ontology class		Dianzhong	Chinese indicine	Indian indicine	Yanbian
Sample		10	10	10	9
Counts
SNP		31926847	35309642	25024414	13252691
Ts/Tv ratio		2.3859	2.3896	2.3749	2.3341
Hom/Het ratio		0.603655	0.536248	0.620075	0.477095
SNP categories
Exon	Synonymous variant	613074	546069	371639	220610
	Initiator codon variant	43	43	31	27
	Start lost	409	439	313	228
	Stop gained	2013	1916	1467	1012
	Stop lost	288	310	238	156
	Stop retained variant	283	322	197	147
Splice site	Splice acceptor variant	1281	1283	1016	588
	Splice donor variant	1561	1800	1194	711
	Splice region variant	101587	110668	76013	42766
Intron	Intragenic variant	369	369	242	150
	Intron variant	53572405	59958738	41290530	21483099
UTR	3 prime UTR variant	661385	732752	496741	280451
	5 prime UTR premature-start codon gain variant	28361	30549	21261	12277
	5 prime UTR variant	166065	180195	124448	71541
Intergenic	Upstream gene variant	4136472	4600299	3193572	1758336
	Downstream gene variant	4378135	4880272	3364118	1840165
	Intergenic region	18157659	20021998	14323261	7583570
Functional classes
	Missense	283238	280978	199587	134419
	Nonsense	2013	1916	1467	1012
	Silent	613357	546391	371836	220757

## Sheet: Table S3
Table S17. GO enrichment of Dianzhong cattle (compared to other three groups) specific missense variants.
ID	Term	Count	%	P value	Genes
GO:0006461	protein complex assembly	6	0.733496	0.00445782	CD74, KMT2A, LLGL1, PML, CLGN, ADD2
GO:0032483	regulation of Rab protein signal transduction	3	0.366748	0.00726008	DENND4B, DENND1A, SGSM3
GO:0001822	kidney development	7	0.855746	0.00838902	ROBO2, BAG6, CDKN1C, MMP17, ARID5B, LZTS2, STRA6
GO:0007283	spermatogenesis	14	1.71149	0.0173194	SPATA9, CNTD1, KDM2B, SHCBP1L, TDRD7, ARID4B, AURKC, YBX3, OAZ3, BAG6, HERC2, CCIN, LGR4, TBATA
GO:0003351	epithelial cilium movement	3	0.366748	0.0386974	ADCY10, DNAI1, KIF27
GO:0007204	positive regulation of cytosolic calcium ion concentration	6	0.733496	0.0519562	GPER1, ABL1, CHRNA10, F2RL1, ADRA1D, CACNA1C
GO:0007416	synapse assembly	4	0.488998	0.0523699	GNPAT, CLSTN3, SLITRK6, ADGRL3
GO:0007613	memory	5	0.611247	0.0531638	SLC24A2, JPH3, ITGA8, ITGA5, SHANK3
GO:0010804	negative regulation of tumor necrosis factor-mediated signaling pathway	3	0.366748	0.056416	F2RL1, GAS6, PTPN2
GO:0016485	protein processing	6	0.733496	0.0622482	LOC540321, IFT172, LOC617313, FURIN, UQCRC2, CTSS
GO:0006099	tricarboxylic acid cycle	4	0.488998	0.0638844	CS, IDH3B, SUCLG2, OGDHL
GO:0033627	cell adhesion mediated by integrin	3	0.366748	0.0661398	VTN, ITGB6, ITGA5
GO:0023041	neuronal signal transduction	2	0.244499	0.0700559	RTN4R, P2RY11
GO:0045714	regulation of low-density lipoprotein particle receptor biosynthetic process	2	0.244499	0.0700559	SEC24A, FURIN
GO:0051255	spindle midzone assembly	2	0.244499	0.0700559	LZTS2, AURKC
GO:0031113	regulation of microtubule polymerization	2	0.244499	0.0700559	ABL1, SLC39A12
GO:0006402	mRNA catabolic process	3	0.366748	0.0763705	ZHX2, DIS3, SLFN14
GO:0051571	positive regulation of histone H3-K4 methylation	3	0.366748	0.0763705	AUTS2, KMT2A, MYB
GO:0006471	protein ADP-ribosylation	3	0.366748	0.0870597	ART1, PARP1, PARP2
GO:0048468	cell development	5	0.611247	0.0910524	GJC1, HSF4, GDF1, ARID5B, LEFTY2
GO:0070374	positive regulation of ERK1 and ERK2 cascade	9	1.10024	0.0934175	PDGFRB, CD74, FSHR, GPER1, ABL1, F2RL1, FGFR4, GAS6, EGFR
GO:0006626	protein targeting to mitochondrion	3	0.366748	0.0981618	PDE2A, TOMM34, MGARP
GO:0001892	embryonic placenta development	3	0.366748	0.0981618	TTPA, PKD2, EGFR

## Sheet: Table S4
Table S4. A summary of genes from Fst in Dianzhong cattle (compared to Chinese indicine).
Chrom	Starting position	Ending position	Fst	Gene
20	23400001	23450000	0.654156	SLC38A9
25	24640001	24690000	0.602833	C25H16orf82
6	70120001	70170000	0.592847	KIT
13	63600001	63650000	0.53538	ASIP
20	23320001	23370000	0.506622	DDX4
10	21560001	21610000	0.487076	PPP1R3E
10	21560001	21610000	0.487076	BCL2L2
10	21560001	21610000	0.487076	PABPN1
1	97240001	97290000	0.480231	GPR160
13	63060001	63110000	0.479593	NECAB3
10	21580001	21630000	0.477869	RNF212B
10	21580001	21630000	0.477869	HOMEZ
22	12880001	12930000	0.470531	MYRIP
1	97160001	97210000	0.470326	PHC3
5	70200001	70250000	0.467561	MTERF2
9	86780001	86830000	0.46479	KATNA1
1	97400001	97450000	0.463472	SAMD7
10	21540001	21590000	0.462087	SLC22A17
1	97340001	97390000	0.457874	SEC62
4	80880001	80930000	0.455677	MPLKIP
9	86820001	86870000	0.45448	LATS1
5	67720001	67770000	0.453498	NFYB
9	86760001	86810000	0.446751	GINM1
5	70180001	70230000	0.444385	TMEM263
6	69500001	69550000	0.441852	CHIC2
3	59140001	59190000	0.435149	LPAR3
5	70220001	70270000	0.433539	CRY1
2	90000001	90050000	0.430452	C2CD6
1	97140001	97190000	0.425725	TRNAK-CUU
13	63640001	63690000	0.421836	AHCY
13	63080001	63130000	0.418684	E2F1
13	63080001	63130000	0.418684	C13H20orf144
20	23980001	24030000	0.413425	gzmA
10	21640001	21690000	0.413097	SLC7A8
5	70540001	70590000	0.410579	BTBD11
22	50180001	50230000	0.406466	RBM5
10	21520001	21570000	0.402929	EFS
15	29220001	29270000	0.401107	PHLDB1
13	57660001	57710000	0.400861	STX16
4	80920001	80970000	0.394318	CDK13
22	50300001	50350000	0.393045	MON1A
21	33260001	33310000	0.390882	PTPN9
13	63140001	63190000	0.389068	ZNF341
13	63120001	63170000	0.387334	PXMP4
19	33080001	33130000	0.387034	ZNF287
2	89960001	90010000	0.38509	STRADB
25	24860001	24910000	0.384613	IL4R
22	50320001	50370000	0.383644	MST1R
18	14560001	14610000	0.380837	FANCA
18	14560001	14610000	0.380837	ZNF276
15	39020001	39070000	0.378224	MIR2285B-1
22	50200001	50250000	0.376659	RBM6
18	60700001	60750000	0.372801	ZNF331
1	127020001	127070000	0.371537	ATP1B3
15	62520001	62570000	0.370208	PAX6
21	21940001	21990000	0.370138	CRTC3
16	460001	510000	0.361217	OR5L1
11	73420001	73470000	0.361138	KIF3C
5	67680001	67730000	0.359786	HCFC2
9	86700001	86750000	0.359618	PPIL4
13	57620001	57670000	0.357597	NPEPL1
17	55280001	55330000	0.35753	BRAP
13	62920001	62970000	0.35705	CBFA2T2
24	28620001	28670000	0.351963	CDH2
18	60640001	60690000	0.351722	ZNF845
5	67880001	67930000	0.351295	EID3
1	76760001	76810000	0.350824	TMEM207
20	23860001	23910000	0.35012	MCIDAS
20	23860001	23910000	0.35012	CCNO
3	74120001	74170000	0.348142	MIR186
5	119500001	119550000	0.347732	PANX2
5	119500001	119550000	0.347732	MIR2894
5	103720001	103770000	0.347576	ZNF384
3	99160001	99210000	0.347247	CYP4A11
10	21500001	21550000	0.346471	IL25
10	21500001	21550000	0.346471	CMTM5
10	21500001	21550000	0.346471	MIR208A
3	74140001	74190000	0.344894	PTGER3
4	10500001	10550000	0.344619	HEPACAM2
7	41900001	41950000	0.344	OR2M5
5	103700001	103750000	0.342585	PIANP
18	60960001	61010000	0.342304	MGC157082
13	63840001	63890000	0.342006	DYNLRB1
17	55140001	55190000	0.341125	ATXN2
15	29180001	29230000	0.339366	ARCN1
6	69680001	69730000	0.338281	PDGFRA
1	127100001	127150000	0.336962	GRK7
5	103220001	103270000	0.33545	RBP5
18	47000001	47050000	0.334527	ZNF566
13	64020001	64070000	0.33296	NCOA6
15	28960001	29010000	0.332339	CD3E
21	2260001	2310000	0.331307	UBE3A
3	12600001	12650000	0.330918	FCRL3
3	15320001	15370000	0.330248	CLK2
3	15320001	15370000	0.330248	HCN3
4	74400001	74450000	0.330192	CFAP69
21	64480001	64530000	0.329831	CCDC85C
9	86860001	86910000	0.328483	NUP43
6	69580001	69630000	0.328293	GSX2
9	86880001	86930000	0.327831	PCMT1
6	66060001	66110000	0.327149	COMMD8
13	36780001	36830000	0.326685	MKX
9	86920001	86970000	0.325944	LRP11
10	86060001	86110000	0.323904	PROX2
5	62700001	62750000	0.323091	SLC25A3
3	74100001	74150000	0.322313	ZRANB2
15	23440001	23490000	0.32189	NCAM1
1	72280001	72330000	0.321228	XXYLT1
18	14840001	14890000	0.320479	SHCBP1
5	98820001	98870000	0.320247	YBX3
6	43340001	43390000	0.320128	PPARGC1A
1	110020001	110070000	0.320026	VEPH1
13	64000001	64050000	0.318643	TP53INP2
5	28380001	28430000	0.318082	GALNT6
11	74400001	74450000	0.317341	NCOA1
11	74400001	74450000	0.317341	PTRHD1
9	50760001	50810000	0.316381	FBXL4
13	63880001	63930000	0.314992	PIGU
13	63880001	63930000	0.314992	MAP1LC3A
5	103680001	103730000	0.314854	COPS7A
18	60740001	60790000	0.313711	DPRX
13	63440001	63490000	0.313542	EIF2S2
7	41920001	41970000	0.312998	OR2M3
7	41920001	41970000	0.312998	OR2M4
1	78400001	78450000	0.31241	LPP
10	25660001	25710000	0.312297	RAB2B
18	12320001	12370000	0.311779	MTHFSD
13	61520001	61570000	0.311632	HCK
11	82900001	82950000	0.31161	NLRP6
10	103160001	103210000	0.310979	TERB2
3	59360001	59410000	0.310825	SSX2IP
18	50520001	50570000	0.310735	DMAC2
18	50520001	50570000	0.310735	B3GNT8
11	82880001	82930000	0.31065	COX8B
21	33220001	33270000	0.310504	SNUPN
21	33220001	33270000	0.310504	IMP3
10	25760001	25810000	0.31043	RPGRIP1
3	15300001	15350000	0.310086	PKLR
22	55140001	55190000	0.309865	HRH1
18	14420001	14470000	0.308412	SPG7
3	9280001	9330000	0.308395	NHLH1
20	23960001	24010000	0.307447	GZMA
6	65460001	65510000	0.307001	GABRA4
21	33200001	33250000	0.306666	SNX33
13	61840001	61890000	0.306193	NOL4L
7	42080001	42130000	0.305258	OR2T2
13	63740001	63790000	0.304869	ITCH
2	96000001	96050000	0.304516	FZD5
10	21700001	21750000	0.303617	CEBPE
5	103560001	103610000	0.30341	GNB3
5	103560001	103610000	0.30341	CDCA3
9	85980001	86030000	0.302959	UST
7	41960001	42010000	0.30057	OR2T4
13	61480001	61530000	0.299957	CCM2L
5	67860001	67910000	0.299126	TXNRD1
6	85960001	86010000	0.298229	ENAM
11	82940001	82990000	0.297929	IFITM2
11	74380001	74430000	0.297925	CENPO
13	57520001	57570000	0.297747	MIR296
13	57520001	57570000	0.297747	MIR6123
11	74900001	74950000	0.297376	FAM228B
11	74900001	74950000	0.297376	FAM228A
13	62780001	62830000	0.297071	CDK5RAP1
21	64460001	64510000	0.296934	CCNK
11	82920001	82970000	0.296916	IFITM5
11	82920001	82970000	0.296916	PGGHG
12	52020001	52070000	0.295842	ACOD1
5	103740001	103790000	0.295757	ACRBP
5	103740001	103790000	0.295757	ING4
13	32200001	32250000	0.295588	MRC1
12	52100001	52150000	0.295442	MYCBP2
15	40640001	40690000	0.295204	DKK3
10	86100001	86150000	0.294382	DLST
13	60940001	60990000	0.29437	DEFB119
13	64140001	64190000	0.294314	ACSS2
2	89900001	89950000	0.294293	TRAK2
6	66240001	66290000	0.294282	CORIN
2	95960001	96010000	0.29412	CCNYL1
5	103500001	103550000	0.293785	LRRC23
5	103500001	103550000	0.293785	ENO2
10	25680001	25730000	0.29355	CHD8
5	62720001	62770000	0.293291	IKBIP
6	19860001	19910000	0.292945	TET2
5	103580001	103630000	0.292065	GPR162
6	66100001	66150000	0.291827	ATP10D
3	15340001	15390000	0.291715	FAM189B
3	15340001	15390000	0.291715	SCAMP3
13	62760001	62810000	0.291448	BPIFB5
1	106560001	106610000	0.291413	TRNAF-GAA
16	51880001	51930000	0.291225	AGMAT
22	50340001	50390000	0.29122	CAMKV
2	30840001	30890000	0.290885	SCN2A
17	28660001	28710000	0.290838	SCLT1
12	52060001	52110000	0.290448	CLN5
17	50760001	50810000	0.290225	BRI3BP
5	112120001	112170000	0.28996	RBX1
5	103540001	103590000	0.288442	USP5
5	103540001	103590000	0.288442	TPI1
5	103540001	103590000	0.288442	SPSB2
10	58700001	58750000	0.287929	DMXL2
10	102920001	102970000	0.28777	EIF3J
25	25920001	25970000	0.287734	TUFM
25	25920001	25970000	0.287734	SH2B1
1	105840001	105890000	0.287167	OTOL1
9	50880001	50930000	0.28689	POU3F2
18	12340001	12390000	0.286455	FOXC2
12	28700001	28750000	0.286342	FRY
5	99500001	99550000	0.286023	NKG2A
18	61880001	61930000	0.285804	ZNF865
18	61880001	61930000	0.285804	ZNF784
5	43100001	43150000	0.284531	CNOT2
19	37360001	37410000	0.28451	B4GALNT2
5	98860001	98910000	0.283659	STYK1
10	102940001	102990000	0.283305	SPG11
1	128340001	128390000	0.283	CLSTN2
13	60960001	61010000	0.282896	DEFB121
10	62200001	62250000	0.282495	SLC24A5
9	86660001	86710000	0.282291	ZC3H12D
6	110580001	110630000	0.282007	CC2D2A
20	40880001	40930000	0.281551	NPR3
26	47140001	47190000	0.281418	FOXI2
9	9640001	9690000	0.281331	SDHAF4
8	72600001	72650000	0.281277	MIR2285AE
13	64120001	64170000	0.280383	GGT7
10	103120001	103170000	0.280003	TRIM69
11	74300001	74350000	0.279559	ADCY3
14	67920001	67970000	0.279529	MTERF3
10	25740001	25790000	0.279267	SUPT16H
13	63180001	63230000	0.27868	CHMP4B
15	29160001	29210000	0.278052	IFT46
15	29160001	29210000	0.278052	TMEM25
15	29160001	29210000	0.278052	TTC36
5	103660001	103710000	0.277537	MLF2
21	47760001	47810000	0.2775	TTC6
5	103480001	103530000	0.277062	ATN1
5	103480001	103530000	0.277062	C5H12orf57
22	50400001	50450000	0.277027	IP6K1
22	50400001	50450000	0.277027	CDHR4
22	50400001	50450000	0.277027	FAM212A
5	112080001	112130000	0.276994	DNAJB7
5	112080001	112130000	0.276994	XPNPEP3
2	13660001	13710000	0.276983	FRZB
7	46200001	46250000	0.276935	CAMLG
22	59800001	59850000	0.276896	PODXL2
22	59800001	59850000	0.276896	ABTB1
8	49280001	49330000	0.276829	ANXA1
18	61860001	61910000	0.276546	ZNF580
18	61860001	61910000	0.276546	ZNF581
18	61860001	61910000	0.276546	CCDC106
5	99720001	99770000	0.276529	GABARAPL1
11	82860001	82910000	0.275965	PSMD13
19	36640001	36690000	0.275895	DLX4
18	7860001	7910000	0.274677	BCO1
13	47160001	47210000	0.274487	SLC23A2
17	55060001	55110000	0.274334	PHETA1
5	119520001	119570000	0.274136	SELENOO
5	119520001	119570000	0.274136	TRABD
13	63340001	63390000	0.273213	RALY
10	21720001	21770000	0.272998	ACIN1
10	21720001	21770000	0.272998	C10H14orf119
10	21720001	21770000	0.272998	LMLN2
21	24860001	24910000	0.272715	TM6SF1
6	21320001	21370000	0.272411	TACR3
19	43940001	43990000	0.272323	ASB16
19	43940001	43990000	0.272323	C19H17orf53
1	127180001	127230000	0.272249	RNF7
4	26580001	26630000	0.271752	HDAC9
18	14460001	14510000	0.271341	CPNE7
18	14460001	14510000	0.271341	RPL13
23	36780001	36830000	0.271286	CDKAL1
10	85980001	86030000	0.270838	YLPM1
7	17960001	18010000	0.270091	SLC25A23
7	17960001	18010000	0.270091	CRB3
7	17960001	18010000	0.270091	DENND1C
9	9480001	9530000	0.269763	FAM135A
13	46000001	46050000	0.269654	ADARB2
20	23800001	23850000	0.26916	DHX29
9	74220001	74270000	0.269069	BCLAF1
6	116180001	116230000	0.26805	CFAP99
20	40260001	40310000	0.267964	TARS
18	14540001	14590000	0.267782	VPS9D1
18	14540001	14590000	0.267782	SPATA2L
5	103180001	103230000	0.267658	CLSTN3
9	65140001	65190000	0.266302	CEP162
2	13760001	13810000	0.266178	DNAJC10
4	81340001	81390000	0.266103	POU6F2
16	3840001	3890000	0.265545	AVPR1B
8	98880001	98930000	0.265489	PTPN3
22	42300001	42350000	0.265079	C22H3orf67
5	103340001	103390000	0.265078	C1R
13	62660001	62710000	0.265054	BPIFA3
21	64660001	64710000	0.264834	EML1
18	46980001	47030000	0.264682	ZNF260
6	88500001	88550000	0.264662	AFM
9	103460001	103510000	0.264595	PHF10
9	103460001	103510000	0.264595	C9H6orf120
18	12300001	12350000	0.264439	FOXF1
16	51920001	51970000	0.26434	DNAJC16
6	66780001	66830000	0.264286	TEC
18	14680001	14730000	0.26408	DEF8
15	41020001	41070000	0.264041	GALNT18
16	33600001	33650000	0.263928	SDCCAG8
3	15060001	15110000	0.263846	ASH1L
10	25920001	25970000	0.263753	OR5AU1
1	76020001	76070000	0.263636	OSTN
25	24900001	24950000	0.263313	IL21R
12	52080001	52130000	0.263301	FBXL3
3	9600001	9650000	0.263197	PIGM
3	9300001	9350000	0.262971	NCSTN
19	43960001	44010000	0.262836	ATXN7L3
19	43960001	44010000	0.262836	TMUB2
19	27580001	27630000	0.262474	CNTROB
19	27580001	27630000	0.262474	TRAPPC1
7	42060001	42110000	0.262095	OR2T27
23	33460001	33510000	0.262059	NRSN1
9	91380001	91430000	0.261769	SCAF8
1	76800001	76850000	0.261645	CLDN16
22	59860001	59910000	0.26145	MCM2
13	62680001	62730000	0.260944	BPIFA1
4	99140001	99190000	0.260497	CNOT4
9	88400001	88450000	0.260469	RMND1
5	99740001	99790000	0.260297	TMEM52B
5	97900001	97950000	0.259849	ETV6
5	26780001	26830000	0.259549	CSAD
5	26780001	26830000	0.259549	ZNF740
5	103360001	103410000	0.259399	C1S
10	62180001	62230000	0.259254	MYEF2
10	21760001	21810000	0.25923	CDH24
10	21480001	21530000	0.259045	MYH6
1	129580001	129630000	0.258846	RBP2
8	99300001	99350000	0.258561	PALM2
13	62720001	62770000	0.2584	BPIFB1
8	72700001	72750000	0.258365	KCTD9
8	72700001	72750000	0.258365	GNRH1
2	30480001	30530000	0.258349	GALNT3
5	26760001	26810000	0.257307	ITGB7
10	25640001	25690000	0.257246	TOX4
1	106300001	106350000	0.256976	B3GALNT1
3	67560001	67610000	0.256729	ST6GALNAC5
6	116220001	116270000	0.256449	ZFYVE28
6	86060001	86110000	0.256372	RUFY3
1	60260001	60310000	0.256347	GAP43
2	111000001	111050000	0.256337	ACSL3
15	29560001	29610000	0.256221	SLC37A4
15	29560001	29610000	0.256221	TRAPPC4
6	116140001	116190000	0.255854	RNF4
22	59880001	59930000	0.255736	TPRA1
6	113260001	113310000	0.255286	KIAA0232
8	72400001	72450000	0.255164	DOCK5
15	29080001	29130000	0.254992	KMT2A
3	100820001	100870000	0.254961	ZSWIM5
5	70020001	70070000	0.254844	RIC8B
1	105740001	105790000	0.254713	TRNAW-CCA
10	21980001	22030000	0.254344	OXA1L
18	61900001	61950000	0.25339	FIZ1
18	61900001	61950000	0.25339	ZNF524
21	24720001	24770000	0.253019	BNC1
22	50120001	50170000	0.252752	SEMA3F
22	50120001	50170000	0.252752	GNAT1
7	46220001	46270000	0.252728	DDX46
13	64200001	64250000	0.252563	GSS
9	53600001	53650000	0.252355	FUT9
20	23900001	23950000	0.252278	MIR449A
20	23900001	23950000	0.252278	MIR449B
20	23900001	23950000	0.252278	MIR449C
20	23900001	23950000	0.252278	CDC20B
21	64380001	64430000	0.252139	SETD3
19	62580001	62630000	0.252027	APOH
2	114980001	115030000	0.251937	RHBDD1
7	42100001	42150000	0.251885	OR2T11
7	41460001	41510000	0.251862	OR2T33
14	67940001	67990000	0.251744	UQCRB
18	57360001	57410000	0.250972	VSIG10L
18	57360001	57410000	0.250972	IGLON5
15	60940001	60990000	0.250825	FSHB
3	9420001	9470000	0.250246	PEA15
22	42880001	42930000	0.250204	PXK
22	42880001	42930000	0.250204	PDHB
1	66620001	66670000	0.249788	CASR
1	76340001	76390000	0.249738	GMNC
14	61540001	61590000	0.249576	AZIN1
22	50360001	50410000	0.249522	TRAIP
3	15000001	15050000	0.24951	DAP3
3	15000001	15050000	0.24951	MSTO1
12	28580001	28630000	0.249365	BRCA2
8	65000001	65050000	0.249296	ERP44
7	62860001	62910000	0.248976	ATOX1
3	9220001	9270000	0.248946	VANGL2
16	3780001	3830000	0.248789	RHEX
15	20120001	20170000	0.248646	ZC3H12C
7	17980001	18030000	0.248591	SLC25A41
15	39180001	39230000	0.248183	BTBD10
18	60820001	60870000	0.248171	MGC139164
8	64920001	64970000	0.247895	STX17
18	7340001	7390000	0.247877	CDYL2
18	53400001	53450000	0.247807	NOVA2
8	75860001	75910000	0.247671	ENHO
3	59480001	59530000	0.247144	SPATA1
13	83220001	83270000	0.246995	CBLN4
5	103240001	103290000	0.24699	C1RL
11	69180001	69230000	0.246927	LCLAT1
19	55580001	55630000	0.246901	EVPL
2	30560001	30610000	0.24672	CSRNP3
14	68020001	68070000	0.2467	GDF6
3	12700001	12750000	0.245929	FCRL4
5	103460001	103510000	0.24592	PTPN6
5	103460001	103510000	0.24592	MIR200C
5	103460001	103510000	0.24592	MIR141
5	103460001	103510000	0.24592	PHB2
3	15280001	15330000	0.245765	FDPS
20	23600001	23650000	0.245695	PLPP1
13	61760001	61810000	0.245392	ASXL1
17	55100001	55150000	0.245331	SH2B3
15	27880001	27930000	0.24506	RNF214
5	103640001	103690000	0.24498	PTMS
20	2080001	2130000	0.244956	C20H5orf58
5	69840001	69890000	0.244911	RFX4
25	1580001	1630000	0.244759	MIR1225
25	1580001	1630000	0.244759	PKD1
1	76940001	76990000	0.24464	CLDN1
15	42360001	42410000	0.244441	SBF2
11	67740001	67790000	0.244426	NFU1
12	51960001	52010000	0.244424	KCTD12
21	64600001	64650000	0.243652	HHIPL1
12	28620001	28670000	0.243132	ZAR1L
3	9440001	9490000	0.242932	ATP1A4
3	9440001	9490000	0.242932	CASQ1
1	94940001	94990000	0.2424	TNFSF10
18	50500001	50550000	0.242338	BCKDHA
18	50500001	50550000	0.242338	EXOSC5
12	86240001	86290000	0.2422	ATP11A
6	108720001	108770000	0.242122	NKX3-2
18	7900001	7950000	0.241922	GAN
9	28220001	28270000	0.24186	CLVS2
2	110700001	110750000	0.241532	FARSB
12	28560001	28610000	0.241444	N4BP2L1
13	47000001	47050000	0.240781	PRNP
8	75940001	75990000	0.24073	DCTN3
8	75940001	75990000	0.24073	RPP25L
15	28980001	29030000	0.23985	CD3G
15	28980001	29030000	0.23985	CD3D
19	27620001	27670000	0.239292	GUCY2D
5	99520001	99570000	0.239287	NKG2C
5	26740001	26790000	0.23911	RARG
21	47740001	47790000	0.238991	FOXA1
18	50540001	50590000	0.238914	ERICH4
21	54800001	54850000	0.238678	FKBP3
8	72180001	72230000	0.23859	NEFL
9	88380001	88430000	0.238403	ZBTB2
24	13840001	13890000	0.238164	PIK3C3
11	31220001	31270000	0.238143	FSHR
3	19020001	19070000	0.237897	CELF3
3	19020001	19070000	0.237897	RIIAD1
29	50020001	50070000	0.237846	BRSK2
18	61920001	61970000	0.237485	ZNF579
26	42160001	42210000	0.237172	PLEKHA1
7	62840001	62890000	0.236993	SPARC
2	127120001	127170000	0.236975	STMN1
8	106400001	106450000	0.236973	TRNAS-AGA
19	36760001	36810000	0.236485	TAC4
27	34200001	34250000	0.236333	ADAM32
6	108740001	108790000	0.235921	BOD1L1
7	18900001	18950000	0.235771	PTPRS
12	11440001	11490000	0.235508	NAA16
1	95980001	96030000	0.235472	TNIK
7	41820001	41870000	0.235315	OR2T12
14	80840001	80890000	0.235314	SLC10A5
11	30620001	30670000	0.235269	FOXN2
22	55260001	55310000	0.235207	ATG7
3	9320001	9370000	0.235	COPA
11	87540001	87590000	0.234964	GRHL1
15	39240001	39290000	0.234589	ARNTL
16	700001	750000	0.234427	PPFIA4
1	65400001	65450000	0.234226	GTF2E1
19	36780001	36830000	0.234031	KAT7
1	106360001	106410000	0.233972	PPM1L
15	40700001	40750000	0.233792	USP47
5	103600001	103650000	0.232966	CD4
1	53080001	53130000	0.232914	MYH15
27	15080001	15130000	0.232727	CENPU
17	55360001	55410000	0.232544	ACAD10
19	42140001	42190000	0.232319	C19H17orf113
19	42140001	42190000	0.232319	NKIRAS2
7	18000001	18050000	0.232039	KHSRP
22	50380001	50430000	0.231805	UBA7
2	30120001	30170000	0.231599	SCN1A
29	6520001	6570000	0.231118	GRM5
24	5040001	5090000	0.230846	NETO1
15	28060001	28110000	0.230766	DSCAML1
26	15960001	16010000	0.230737	HELLS
26	49360001	49410000	0.230334	MIR2397
26	49360001	49410000	0.230334	GLRX3
3	59460001	59510000	0.230314	CTBS
10	86720001	86770000	0.230169	FLVCR2
2	1420001	1470000	0.230157	AMER3
7	46280001	46330000	0.229977	C7H5orf24
21	64620001	64670000	0.229707	CYP46A1
26	45260001	45310000	0.229572	UROS
2	110800001	110850000	0.229478	MOGAT1
8	83040001	83090000	0.229432	ZNF367
19	51020001	51070000	0.229377	GCGR
19	51020001	51070000	0.229377	MCRIP1
3	50900001	50950000	0.229287	GFI1
11	74760001	74810000	0.229125	ITSN2
16	1360001	1410000	0.229115	ATP2B4
11	98180001	98230000	0.229111	FAM129B
4	44320001	44370000	0.228995	ARMC10
6	97620001	97670000	0.22898	SEC31A
3	12540001	12590000	0.228902	FCRL1
16	51600001	51650000	0.228901	SPEN
10	26220001	26270000	0.228734	BRB
15	29540001	29590000	0.228708	RPS25
15	29540001	29590000	0.228708	CCDC84
9	87000001	87050000	0.228566	ULBP21
23	10820001	10870000	0.228495	PI16
9	83240001	83290000	0.228479	GRM1
17	57040001	57090000	0.228475	PEBP1
7	82180001	82230000	0.228106	RPS23
5	67620001	67670000	0.228076	GLT8D2
15	55180001	55230000	0.227655	UVRAG
17	28640001	28690000	0.227582	C17H4orf33
15	27860001	27910000	0.227344	PCSK7
7	82200001	82250000	0.227153	ATP6AP1L
21	33960001	34010000	0.227134	EDC3
1	46020001	46070000	0.227133	CEP97
1	46020001	46070000	0.227133	RPL24
9	88360001	88410000	0.226842	MIR2285E-2
9	74320001	74370000	0.226739	MAP7
21	56000001	56050000	0.226575	CCDC88C
24	46820001	46870000	0.226514	IER3IP1
6	25620001	25670000	0.22643	EIF4E
21	22060001	22110000	0.226364	IQGAP1
14	76140001	76190000	0.226179	RMDN1
22	42640001	42690000	0.225751	FAM3D
10	102820001	102870000	0.225681	CTDSPL2
7	81200001	81250000	0.225436	CKMT2
7	16620001	16670000	0.225286	MAP2K7
7	16620001	16670000	0.225286	LRRC8E
14	76180001	76230000	0.225264	WWP1
22	43060001	43110000	0.225263	DNASE1L3
8	75960001	76010000	0.225215	SIGMAR1
8	75960001	76010000	0.225215	ARID3C
6	97680001	97730000	0.225038	THAP9
1	72120001	72170000	0.224996	ACAP2
11	48640001	48690000	0.224969	IMMT
5	103420001	103470000	0.224758	LPCAT3
2	111860001	111910000	0.224683	AP1S3
18	7700001	7750000	0.224266	C18H16orf46
3	15260001	15310000	0.224237	RUSC1
14	2960001	3010000	0.223815	MIR151
23	33040001	33090000	0.223715	TDP2
19	13940001	13990000	0.223661	HNF1B
18	46860001	46910000	0.223584	ZNF567
13	30880001	30930000	0.223513	PTER
1	97060001	97110000	0.223412	PRKCI
11	74940001	74990000	0.223349	TP53I3
11	74940001	74990000	0.223349	PFN4
3	100680001	100730000	0.223336	HPDL
3	100680001	100730000	0.223336	MUTYH
3	100680001	100730000	0.223336	TOE1
3	200001	250000	0.22322	TBX19
21	7740001	7790000	0.223031	IGF1R
19	51260001	51310000	0.222931	BAHCC1
16	1040001	1090000	0.222724	BTG2
19	37460001	37510000	0.222542	IGF2BP1
18	61940001	61990000	0.222398	SBK2
18	61940001	61990000	0.222398	SBK3
13	20000001	20050000	0.222346	CCDC7
17	56840001	56890000	0.222329	TAOK3
9	61000001	61050000	0.222086	PNRC1
8	79220001	79270000	0.222014	GOLM1
5	103760001	103810000	0.221963	LPAR5
6	64540001	64590000	0.221922	GABRG1
8	73100001	73150000	0.221764	EBF2
21	30500001	30550000	0.221618	IDH3A
4	99340001	99390000	0.221613	NUP205
15	29520001	29570000	0.221464	FOXR1
5	28260001	28310000	0.221272	SLC4A8
8	75980001	76030000	0.220981	CCL27
8	75980001	76030000	0.220981	IL11RA
8	75980001	76030000	0.220981	GALT
14	36580001	36630000	0.220866	RDH10
14	36580001	36630000	0.220866	RPL7
26	39200001	39250000	0.220819	EIF3A
26	39200001	39250000	0.220819	NANOS1
10	26080001	26130000	0.220732	METTL17
18	57380001	57430000	0.220682	ETFB
20	2100001	2150000	0.220599	LCP2
12	28480001	28530000	0.220509	N4BP2L2
8	5780001	5830000	0.220309	MIR2468
22	43160001	43210000	0.22029	MIR2370
14	80860001	80910000	0.22021	IMPA1
18	61980001	62030000	0.22019	ZNF628
18	61980001	62030000	0.22019	NAT14
19	43980001	44030000	0.220077	UBTF
6	91700001	91750000	0.220054	SEPT11
6	91700001	91750000	0.220054	SOWAHB
4	46600001	46650000	0.219506	RINT1
3	100460001	100510000	0.219489	AKR1A1
2	112020001	112070000	0.21904	MRPL44
4	76580001	76630000	0.219005	MYO1G
18	34620001	34670000	0.218991	CES3
15	38960001	39010000	0.218911	FAR1
14	18060001	18110000	0.21868	HAS2
20	23920001	23970000	0.218581	GPX8
15	27840001	27890000	0.218579	TAGLN
15	27840001	27890000	0.218579	SIDT2
13	36960001	37010000	0.218536	RAB18
17	64920001	64970000	0.218296	PIWIL3
6	58000001	58050000	0.218254	TLR10
13	31700001	31750000	0.218192	ST8SIA6
5	67600001	67650000	0.217926	TDG
25	80001	130000	0.217725	RHBDF1
25	80001	130000	0.217725	SNRNP25
25	80001	130000	0.217725	POLR3K
6	115760001	115810000	0.217638	MFSD10
6	115760001	115810000	0.217638	NOP14
22	49340001	49390000	0.217591	DOCK3
22	49340001	49390000	0.217591	MANF
22	49340001	49390000	0.217591	RBM15B
5	103620001	103670000	0.217576	LAG3
3	9360001	9410000	0.217436	DCAF8
3	9360001	9410000	0.217436	PEX19
19	55600001	55650000	0.217315	TEN1
19	55600001	55650000	0.217315	CDK3
23	10540001	10590000	0.217178	CDKN1A
11	19280001	19330000	0.216936	STRN
25	24960001	25010000	0.216922	GTF3C1
1	126780001	126830000	0.216816	TFDP2
21	28940001	28990000	0.216643	PCSK6
16	3960001	4010000	0.216544	SRGAP2
2	96060001	96110000	0.216449	PLEKHM3
18	7280001	7330000	0.216402	DYNLRB2
2	5740001	5790000	0.216344	NEMP2
9	86520001	86570000	0.216279	TAB2
8	73340001	73390000	0.216095	MIR2898
26	23520001	23570000	0.215782	CNNM2
19	8760001	8810000	0.21556	SRSF1
11	101500001	101550000	0.215557	PRRC2B
29	27740001	27790000	0.215383	OR8B4
8	61940001	61990000	0.215332	SLC25A51
21	33500001	33550000	0.215185	C21H15orf39
8	45420001	45470000	0.215079	FAM189A2
16	1080001	1130000	0.214853	FMOD
5	67820001	67870000	0.214764	MIR2435
10	21840001	21890000	0.214535	HAUS4
18	14480001	14530000	0.214386	DPEP1
8	25100001	25150000	0.214169	HAUS6
5	67580001	67630000	0.214116	C5H12orf73
19	12540001	12590000	0.214051	USP32
9	33840001	33890000	0.214034	KPNA5
7	23240001	23290000	0.213836	HINT1
11	69020001	69070000	0.213428	CAPN13
8	72140001	72190000	0.213018	NEFM
8	6920001	6970000	0.212983	GLRA3
16	1200001	1250000	0.212932	PRELP
3	14900001	14950000	0.212875	GON4L
19	27660001	27710000	0.212661	ALOX15B
13	59640001	59690000	0.212359	SIRPB2
13	59640001	59690000	0.212359	SIRPD
14	54840001	54890000	0.212125	PKHD1L1
26	41420001	41470000	0.211833	FGFR2
10	21820001	21870000	0.21179	AJUBA
15	29320001	29370000	0.211718	DDX6
19	36820001	36870000	0.211644	FAM117A
10	103020001	103070000	0.211414	PATL2
22	50100001	50150000	0.211348	SLC38A3
8	61960001	62010000	0.211125	SHB
18	34600001	34650000	0.211065	CES2
18	34600001	34650000	0.211065	FAM96B
25	100001	150000	0.210858	MPG
5	119740001	119790000	0.210743	ADM2
22	21480001	21530000	0.210674	ITPR1
6	86040001	86090000	0.210501	UTP3
9	103480001	103530000	0.210453	TCTE3
5	67560001	67610000	0.210383	HSP90B1
15	64340001	64390000	0.210308	FBXO3
15	29280001	29330000	0.210284	TREH
8	103740001	103790000	0.2102	ATP6V1G1
17	17140001	17190000	0.210073	ELMOD2
13	30960001	31010000	0.210064	C1QL3
23	33240001	33290000	0.210034	MRS2
6	88580001	88630000	0.209839	RASSF6
13	61000001	61050000	0.209599	DEFB123
13	61000001	61050000	0.209599	DEFB122
27	43420001	43470000	0.209384	ZNF385D
15	29600001	29650000	0.209351	HYOU1
28	20001	70000	0.209349	OR5D14
8	25280001	25330000	0.209247	ADAMTSL1
5	44460001	44510000	0.20919	LYZ
18	34640001	34690000	0.209155	CES4A
10	21880001	21930000	0.209095	RBM23
10	21880001	21930000	0.209095	PRMT5
4	99440001	99490000	0.209094	SLC13A4
4	87360001	87410000	0.208943	TAS2R16
4	31480001	31530000	0.208646	TOMM7
18	7720001	7770000	0.208613	GCSH
18	55380001	55430000	0.20855	HSD17B14
18	55380001	55430000	0.20855	BCAT2
18	61960001	62010000	0.208319	SSC5D
12	83600001	83650000	0.208289	TNFSF13B
13	12140001	12190000	0.207863	NUDT5
1	66060001	66110000	0.207727	FBXO40
18	61840001	61890000	0.20763	U2AF2
9	62540001	62590000	0.207563	SMIM8
25	25860001	25910000	0.207399	CD19
1	132260001	132310000	0.207391	SLC35G2
15	28440001	28490000	0.207286	FXYD2
25	24740001	24790000	0.2072	KDM8
27	17520001	17570000	0.206902	ZFP42
5	103440001	103490000	0.206626	EMG1
8	84720001	84770000	0.20647	FAM120A
5	119920001	119970000	0.206292	SHANK3
6	65580001	65630000	0.206092	GABRB1
10	96340001	96390000	0.206074	MIR2293
16	52000001	52050000	0.206058	CTRC
3	112720001	112770000	0.205906	NEU2
23	10840001	10890000	0.205833	MTCH1
11	43720001	43770000	0.205731	PEX13
3	8240001	8290000	0.205543	FCER1G
3	8240001	8290000	0.205543	APOA2
3	8240001	8290000	0.205543	TOMM40L
3	8240001	8290000	0.205543	NR1I3
26	49120001	49170000	0.205422	EBF3
8	48060001	48110000	0.205204	ABHD17B
5	119720001	119770000	0.204367	SBF1
1	66500001	66550000	0.204346	CD86
11	74960001	75010000	0.204335	WDCP
11	74960001	75010000	0.204335	FKBP1B
11	74960001	75010000	0.204335	SF3B6
2	30300001	30350000	0.204272	TTC21B
13	31620001	31670000	0.204176	VIM
18	57020001	57070000	0.20417	CTU1
21	28760001	28810000	0.204153	TM2D3
7	16600001	16650000	0.20397	PRR36
25	25880001	25930000	0.203932	ATP2A1
25	25880001	25930000	0.203932	RABEP2
14	36540001	36590000	0.203771	C14H8orf89
11	48620001	48670000	0.203677	MRPL35
13	17360001	17410000	0.203675	RBM17
29	50220001	50270000	0.203597	MUC5AC
19	27680001	27730000	0.203551	ALOX12B
18	55400001	55450000	0.203519	PLEKHA4
3	69020001	69070000	0.203504	RABGGTB
8	64840001	64890000	0.203416	NR4A3
26	51820001	51870000	0.203379	STK32C
25	60001	110000	0.203319	IL9R
19	62620001	62670000	0.203118	PRKCA
16	51980001	52030000	0.20297	CELA2A
2	136000001	136050000	0.202854	CLCNKA
23	10880001	10930000	0.202602	FGD2
28	7360001	7410000	0.202591	IRF2BP2
16	51560001	51610000	0.202549	ZBTB17
29	39080001	39130000	0.202173	MGC157405
18	53220001	53270000	0.202105	FBXO46
18	53220001	53270000	0.202105	QPCTL
18	53220001	53270000	0.202105	SNRPD2
29	49960001	50010000	0.201957	MOB2
22	10420001	10470000	0.201931	MLH1
17	18200001	18250000	0.201893	RAB33B
22	6780001	6830000	0.201762	CMTM7
18	34480001	34530000	0.201707	NAE1
9	33880001	33930000	0.201681	ZUP1
22	49240001	49290000	0.201644	DCAF1
18	4380001	4430000	0.201081	SYCE1L
18	4380001	4430000	0.201081	MON1B
10	58600001	58650000	0.201049	SCG3
22	42980001	43030000	0.200943	ABHD6
25	24760001	24810000	0.200934	NSMCE1
9	103500001	103550000	0.200885	ERMARD
1	9540001	9590000	0.200855	ADAMTS1
16	28500001	28550000	0.200797	ENAH
18	46880001	46930000	0.200717	ZNF461
18	14240001	14290000	0.200647	SLC22A31
18	60040001	60090000	0.200588	ZNF729
29	41060001	41110000	0.200492	NXF1
29	41060001	41110000	0.200492	TMEM223
29	41060001	41110000	0.200492	TMEM179B
19	36900001	36950000	0.200484	SPOP
8	73920001	73970000	0.200449	ADRA1A
13	47680001	47730000	0.200376	GPCPD1
4	46620001	46670000	0.20037	EFCAB10
14	21820001	21870000	0.200196	ATP6V1H
11	91420001	91470000	0.199945	TRNAS-ACU
21	69660001	69710000	0.199635	MTA1
16	51960001	52010000	0.199461	CASP9
13	60980001	61030000	0.199356	DEFB122A
8	105600001	105650000	0.199296	ASTN2
6	70940001	70990000	0.199155	PDCL2
29	24280001	24330000	0.199013	SLC6A5
21	54820001	54870000	0.198847	FANCM
5	62640001	62690000	0.198785	TMPO
1	127300001	127350000	0.198745	RASA2
6	88480001	88530000	0.198733	AFP
23	10520001	10570000	0.198677	RPS4Y1
15	55120001	55170000	0.198564	DGAT2
2	89820001	89870000	0.198333	CASP8
13	12180001	12230000	0.198324	SEC61A2
19	49760001	49810000	0.198066	MIR2344
13	78160001	78210000	0.197861	CEBPB
10	52560001	52610000	0.197695	MYZAP
7	22440001	22490000	0.197619	ACSL6
10	25940001	25990000	0.197433	TMEM253
10	25940001	25990000	0.197433	ZNF219
21	69640001	69690000	0.197319	TEX22
10	61380001	61430000	0.197017	CEP152
5	119760001	119810000	0.197011	LMF2
5	119760001	119810000	0.197011	MIOX
18	46080001	46130000	0.196967	FFAR2
19	40240001	40290000	0.196906	GSDMA
5	82520001	82570000	0.196867	STK38L
3	8100001	8150000	0.19685	CFAP126
11	104540001	104590000	0.196806	VAV2
8	72780001	72830000	0.196742	CDCA2
18	14660001	14710000	0.196684	TUBB3
18	14660001	14710000	0.196684	MC1R
2	69460001	69510000	0.196542	DDX18
18	12360001	12410000	0.19639	FOXL1
2	89440001	89490000	0.195886	BZW1
7	4840001	4890000	0.195764	LSM4
2	43380001	43430000	0.195712	ARL6IP6
27	15340001	15390000	0.195627	HELT
10	26180001	26230000	0.195565	RNASE1
19	8840001	8890000	0.19552	DYNLL2
10	86120001	86170000	0.195223	RPS6KL1
10	82140001	82190000	0.195209	ADAM20
5	26640001	26690000	0.195193	SP7
8	48540001	48590000	0.195058	ZFAND5
5	26660001	26710000	0.19499	AAAS
1	68400001	68450000	0.194938	KALRN
8	71620001	71670000	0.194921	ADAM7
5	99380001	99430000	0.194831	KLRJ1
18	34500001	34550000	0.194792	CA7
5	26820001	26870000	0.194754	SOAT2
1	113340001	113390000	0.194735	ARHGEF26
1	87320001	87370000	0.194678	USP13
12	85400001	85450000	0.194619	ARHGEF7
22	42960001	43010000	0.194567	RPP14
19	55540001	55590000	0.194512	GALR2
19	55540001	55590000	0.194512	ZACN
19	55540001	55590000	0.194512	SRP68
18	7680001	7730000	0.194461	ATMIN
2	14020001	14070000	0.194419	PDE1A
20	23700001	23750000	0.194209	MTREX
1	20340001	20390000	0.194153	MIR125B-2
13	22660001	22710000	0.19415	CASC10
2	104620001	104670000	0.193969	IGFBP5
9	91600001	91650000	0.193746	TIAM2
3	9560001	9610000	0.193436	KCNJ10
13	3900001	3950000	0.193286	JAG1
25	19920001	19970000	0.193243	POLR3E
27	7600001	7650000	0.193164	WDR17
19	44740001	44790000	0.192956	PLCD3
6	115700001	115750000	0.192939	GRK4
3	26420001	26470000	0.192775	CD2
19	18220001	18270000	0.192619	COPRS
3	69040001	69090000	0.192608	ACADM
5	119900001	119950000	0.192571	ARSA
19	27700001	27750000	0.192519	ALOXE3
5	4740001	4790000	0.19251	CAPS2
22	43840001	43890000	0.192304	HESX1
26	35340001	35390000	0.192129	TRUB1
5	99580001	99630000	0.192107	KLRD1
17	46000001	46050000	0.192015	ADGRD1
27	35200001	35250000	0.191874	TCIM
19	29000001	29050000	0.191824	GAS7
2	22480001	22530000	0.191745	OLA1
8	112700001	112750000	0.191685	ACP1
8	112700001	112750000	0.191685	ALKAL2
21	33440001	33490000	0.191628	COMMD4
16	920001	970000	0.191589	CHI3L1
16	920001	970000	0.191589	MYBPH
5	114220001	114270000	0.191583	EFCAB6
8	24880001	24930000	0.191563	DENND4C
8	24880001	24930000	0.191563	RPS6
5	68000001	68050000	0.191506	CHST11
15	27800001	27850000	0.191076	PAFAH1B2
3	91980001	92030000	0.191057	MRPL37
13	64240001	64290000	0.19102	MYH7B
4	117180001	117230000	0.191004	EN2
3	51080001	51130000	0.190803	GLMN
16	33840001	33890000	0.190549	CEP170
11	480001	530000	0.190375	ANAPC1
15	82860001	82910000	0.190277	OR10V1
24	4200001	4250000	0.190229	FBXO15
24	4200001	4250000	0.190229	TIMM21
16	1220001	1270000	0.190111	OPTC
2	104580001	104630000	0.190088	IGFBP2
21	67440001	67490000	0.19006	TRAF3
7	62980001	63030000	0.189999	GLRA1
18	20860001	20910000	0.189928	TOX3
16	760001	810000	0.189888	MYOG
25	26620001	26670000	0.189796	ITGAL
18	51580001	51630000	0.18977	BSP1
2	7160001	7210000	0.189695	COL5A2
29	22180001	22230000	0.189662	FANCF
18	7740001	7790000	0.189653	PKD1L2
25	25940001	25990000	0.189502	ATXN2L
15	82920001	82970000	0.189358	STX3
8	103760001	103810000	0.189251	TMEM268
3	15360001	15410000	0.189195	MTX1
3	15360001	15410000	0.189195	GBA
8	103400001	103450000	0.18914	MIR455
6	70980001	71030000	0.189129	NMU
10	21940001	21990000	0.189036	SLC7A7
10	21940001	21990000	0.189036	MRPL52
5	24040001	24090000	0.188994	CEP83
18	14700001	14750000	0.188873	CENPBD1
23	29960001	30010000	0.188838	ZNF311
17	11640001	11690000	0.188762	POU4F2
19	36880001	36930000	0.188752	SLC35B1
16	880001	930000	0.188716	ADORA1
7	46100001	46150000	0.188625	SAR1B
2	89840001	89890000	0.188469	ALS2CR12
1	4720001	4770000	0.188417	KRTAP8-1
1	88320001	88370000	0.18827	PPP2R3B
1	65340001	65390000	0.188172	RABL3
1	76000001	76050000	0.187998	UTS2B
19	28980001	29030000	0.187946	RCVRN
15	83020001	83070000	0.187795	TCN1
10	21780001	21830000	0.187789	PSMB5
10	21780001	21830000	0.187789	PSMB11
7	16340001	16390000	0.18753	ZNF358
10	20340001	20390000	0.187524	NPTN
3	92440001	92490000	0.187446	GLIS1
9	88440001	88490000	0.187358	ARMT1
5	119780001	119830000	0.187353	ODF3B
5	119780001	119830000	0.187353	SCO2
5	119780001	119830000	0.187353	NCAPH2
10	58560001	58610000	0.187339	LYSMD2
18	46920001	46970000	0.187137	ZNF382
11	86600001	86650000	0.186979	C11H2orf50
18	48320001	48370000	0.186944	MAP4K1
21	14000001	14050000	0.186894	CHD2
12	20560001	20610000	0.18687	FAM124A
19	40220001	40270000	0.186709	LRRC3C
19	40220001	40270000	0.186709	ORMDL3
18	53240001	53290000	0.186549	BHMG1
10	35820001	35870000	0.186479	PAK6
21	47380001	47430000	0.18631	MIPOL1
5	98920001	98970000	0.186243	KLRA1
5	98920001	98970000	0.186243	MAGOHB
15	29040001	29090000	0.186119	ATP5MG
11	87620001	87670000	0.186113	TAF1B
3	540001	590000	0.186076	DCAF6
9	36520001	36570000	0.185992	MARCKS
19	44760001	44810000	0.185857	ACBD4
28	29200001	29250000	0.185804	FAM149B1
21	30520001	30570000	0.185568	ACSBG1
3	50960001	51010000	0.185565	RPAP2
24	52560001	52610000	0.185406	DCC
19	46300001	46350000	0.185335	ITGB3
5	119540001	119590000	0.185275	TUBGCP6
19	52360001	52410000	0.185173	SLC26A11
16	55700001	55750000	0.18495	GPR52
19	36620001	36670000	0.184863	DLX3
2	110540001	110590000	0.184561	SGPP2
13	53900001	53950000	0.184494	TPD52L2
15	28460001	28510000	0.184305	FXYD6
6	25520001	25570000	0.184296	METAP1
5	73460001	73510000	0.184249	HMGXB4
4	31420001	31470000	0.184135	IL6
13	30280001	30330000	0.184034	MINDY3
10	26360001	26410000	0.183896	ANG2
10	26360001	26410000	0.183896	ANG
10	26360001	26410000	0.183896	RNASE4
7	41780001	41830000	0.183522	OR2L13
5	119880001	119930000	0.18345	MAPK8IP2
13	49120001	49170000	0.183295	BMP2
22	10520001	10570000	0.183284	EPM2AIP1
18	15100001	15150000	0.183251	C18H16orf87
3	65620001	65670000	0.183226	ADGRL4
9	91960001	92010000	0.183222	NOX3
18	51820001	51870000	0.183139	PLAUR
18	53380001	53430000	0.183086	NANOS2
2	16780001	16830000	0.183084	CWC22
4	44380001	44430000	0.183083	NAPEPLD
1	7140001	7190000	0.18307	LTN1
8	25080001	25130000	0.18299	PLIN2
21	68400001	68450000	0.182862	MIR2284K
2	135980001	136030000	0.182567	FAM131C
8	88760001	88810000	0.182565	CKS2
11	24420001	24470000	0.182238	PKDCC
3	19440001	19490000	0.182177	PI4KB
18	57040001	57090000	0.182169	CEACAM18
7	54300001	54350000	0.182166	NR3C1
8	90140001	90190000	0.181977	MSANTD3
5	26720001	26770000	0.181966	MFSD5
3	340001	390000	0.181853	TIPRL
18	8100001	8150000	0.181781	MIR2883
5	99560001	99610000	0.18177	KLRK1
13	31520001	31570000	0.181759	TRDMT1
21	30880001	30930000	0.181466	PSMA4
25	35540001	35590000	0.181448	AP1S1
25	35540001	35590000	0.181448	VGF
13	22680001	22730000	0.181377	SKIDA1
22	59100001	59150000	0.181373	COPG1
14	65300001	65350000	0.181373	OSR2
26	37560001	37610000	0.181315	PDZD8
13	38660001	38710000	0.181265	SCP2D1
4	46660001	46710000	0.181261	ATXN7L1
28	3520001	3570000	0.181084	C28H1orf198
18	55280001	55330000	0.181027	FUT2
24	46860001	46910000	0.180947	SKOR2
13	46800001	46850000	0.180925	ZMYND11
5	99760001	99810000	0.180891	OLR1
1	4640001	4690000	0.180777	KRTAP11-1
13	29740001	29790000	0.180749	FAM171A1
11	67780001	67830000	0.180728	AAK1
18	51540001	51590000	0.180716	BSP3
20	15060001	15110000	0.180636	RNF180
8	7460001	7510000	0.180466	DEFB136
3	880001	930000	0.180442	MPZL1
5	91360001	91410000	0.180382	PIK3C2G
25	21180001	21230000	0.180289	UBFD1
5	119580001	119630000	0.180184	MAPK11
5	119580001	119630000	0.180184	MAPK12
5	119580001	119630000	0.180184	HDAC10
15	62260001	62310000	0.180135	ELP4
5	24900001	24950000	0.180119	MIR331
21	33340001	33390000	0.180099	SIN3A
29	41040001	41090000	0.180087	TAF6L
29	41040001	41090000	0.180087	POLR2G
18	60860001	60910000	0.179993	MIR371
18	60860001	60910000	0.179993	NLRP12
24	61760001	61810000	0.179955	SERPINB12
10	82120001	82170000	0.179879	MED6
18	65640001	65690000	0.179807	ZNF584
20	71360001	71410000	0.179663	BRD9
3	2680001	2730000	0.179634	FAM78B
11	5540001	5590000	0.179619	PDCL3
2	118620001	118670000	0.179439	ITM2C
1	97000001	97050000	0.17934	SKIL
19	9240001	9290000	0.17929	TSPOAP1
18	54960001	55010000	0.179287	CCDC114
18	54960001	55010000	0.179287	ZNF114
19	40200001	40250000	0.179207	GSDMB
10	21800001	21850000	0.179132	C10H14orf93
3	9040001	9090000	0.17909	CD84
13	59600001	59650000	0.179086	MC3R
13	61020001	61070000	0.178943	DEFB124
4	68840001	68890000	0.17892	HOXA7
4	68840001	68890000	0.17892	HOXA9
4	68840001	68890000	0.17892	MIR196B
9	60800001	60850000	0.178863	GABRR2
15	29660001	29710000	0.178835	HINFP
3	114080001	114130000	0.178809	ARL4C
29	42340001	42390000	0.178675	FLRT1
18	53200001	53250000	0.178639	GIPR
5	120000001	120050000	0.178553	RABL2B
19	35540001	35590000	0.178435	NME2
3	8420001	8470000	0.178236	F11R
1	125900001	125950000	0.178192	U2SURP
19	55620001	55670000	0.178151	ACOX1
19	11020001	11070000	0.178134	MED13
20	71340001	71390000	0.178098	TRIP13
3	9480001	9530000	0.178044	ATP1A2
12	16740001	16790000	0.177864	HTR2A
22	42840001	42890000	0.177725	KCTD6
13	53920001	53970000	0.177702	ABHD16B
10	102440001	102490000	0.177617	RPS6KA5
18	65660001	65710000	0.177498	ZNF132
6	83720001	83770000	0.177355	TMPRSS11F
7	16320001	16370000	0.177354	TEX45
18	34260001	34310000	0.177352	CMTM2
18	34260001	34310000	0.177352	CMTM1
10	26380001	26430000	0.177285	TRNAP-UGG
21	45080001	45130000	0.177156	BAZ1A
10	25540001	25590000	0.176857	OR10G2
20	25360001	25410000	0.176809	NDUFS4
10	36920001	36970000	0.17677	TYRO3
10	2380001	2430000	0.176698	YTHDC2
1	66080001	66130000	0.176525	HCLS1
25	26900001	26950000	0.176489	BCL7C
25	2660001	2710000	0.176432	MEFV
4	43780001	43830000	0.17643	GSAP
18	60020001	60070000	0.17635	ZNF677
10	86680001	86730000	0.176277	BATF
5	24720001	24770000	0.176158	FGD6
26	39900001	39950000	0.176118	MCMBP
4	68820001	68870000	0.176117	HOXA10
4	68820001	68870000	0.176117	HOXA11
1	139480001	139530000	0.175909	SH3BGR
11	2120001	2170000	0.175852	GPAT2
11	2120001	2170000	0.175852	FAHD2A
4	87420001	87470000	0.175704	SLC13A1
15	57240001	57290000	0.175652	MUC15
28	33480001	33530000	0.175649	DLG5
19	9200001	9250000	0.175625	MPO
20	25540001	25590000	0.1756	FST
15	15940001	15990000	0.175519	FUT4
4	81140001	81190000	0.175452	RALA
4	68880001	68930000	0.175451	HOXA4
19	33200001	33250000	0.175369	UBB
23	33020001	33070000	0.175255	ACOT13
23	33020001	33070000	0.175255	C23H6orf62
24	61920001	61970000	0.175188	SERPINB11
14	36720001	36770000	0.175118	STAU2
9	82880001	82930000	0.175105	EPM2A
27	17600001	17650000	0.175079	TRIML2
1	131080001	131130000	0.174968	CLDN18
15	53240001	53290000	0.174954	MRPL48
15	29620001	29670000	0.174882	HMBS
15	29620001	29670000	0.174882	VPS11
6	85860001	85910000	0.174833	AMTN
6	113360001	113410000	0.174828	TBC1D14
10	19160001	19210000	0.174623	CELF6
21	12560001	12610000	0.174618	MCTP2
22	43100001	43150000	0.17447	FLNB
8	460001	510000	0.174361	ANXA10
13	31020001	31070000	0.17436	RSU1
1	65840001	65890000	0.174346	POLQ
22	60360001	60410000	0.174342	TXNRD3
26	51800001	51850000	0.174225	DPYSL4
18	50840001	50890000	0.174134	LIPE
18	14520001	14570000	0.174045	CDK10
18	14520001	14570000	0.174045	SPATA33
18	14520001	14570000	0.174045	CHMP1A
4	55420001	55470000	0.173955	BMT2
8	79360001	79410000	0.17395	C8H9orf153
9	101260001	101310000	0.173928	SFT2D1
9	101260001	101310000	0.173928	PRR18
14	76500001	76550000	0.173687	ATP6V0D2
7	81260001	81310000	0.173667	ZCCHC9
18	56000001	56050000	0.173631	SCAF1
18	56000001	56050000	0.173631	RRAS
1	75880001	75930000	0.173631	CCDC50
3	14820001	14870000	0.173539	RIT1
5	74680001	74730000	0.17348	MYH9
5	25500001	25550000	0.173478	NCKAP1L
4	59540001	59590000	0.173465	THAP5
4	59540001	59590000	0.173465	DNAJB9
8	79120001	79170000	0.173381	NAA35
29	41020001	41070000	0.17321	ZBTB3
25	120001	170000	0.173144	NPRL3
21	30840001	30890000	0.173132	HYKK
18	14160001	14210000	0.173068	ACSF3
6	117040001	117090000	0.172841	UVSSA
6	117040001	117090000	0.172841	NKX1-1
7	18020001	18070000	0.172824	GTF2F1
2	128720001	128770000	0.172696	IL22RA1
7	90360001	90410000	0.172617	MIR2464
8	200001	250000	0.172597	MFSD14B
17	2040001	2090000	0.172568	NPY2R
11	75200001	75250000	0.172552	KLHL29
7	46020001	46070000	0.17247	JADE2
5	60180001	60230000	0.172463	AMDHD1
5	60180001	60230000	0.172463	CCDC38
5	60180001	60230000	0.172463	SNRPF
18	57400001	57450000	0.172428	LIM2
18	57400001	57450000	0.172428	NKG7
18	57400001	57450000	0.172428	CLDND2
11	81060001	81110000	0.172383	RAD51AP2
21	30620001	30670000	0.172353	DNAJA4
18	65720001	65770000	0.172311	TRIM28
14	80820001	80870000	0.172272	ZFAND1
3	48200001	48250000	0.172251	RWDD3
13	46480001	46530000	0.172166	DIP2C
22	36720001	36770000	0.172146	ADAMTS9
9	33820001	33870000	0.17204	FAM162B
5	97680001	97730000	0.171981	BCL2L14
7	45620001	45670000	0.171962	VDAC1
13	78080001	78130000	0.171957	UBE2V1
19	40180001	40230000	0.171881	ZPBP2
25	35920001	35970000	0.171674	FBXO24
25	35920001	35970000	0.171674	PCOLCE
25	35920001	35970000	0.171674	MOSPD3
18	14220001	14270000	0.171668	CDH15
1	132180001	132230000	0.171622	NCK1
4	7580001	7630000	0.171587	UPP1
15	9160001	9210000	0.171579	CNTN5
1	144900001	144950000	0.171552	ADARB1
23	16880001	16930000	0.171547	ZNF318
1	81100001	81150000	0.171473	ETV5
1	129520001	129570000	0.171419	RBP1
4	32080001	32130000	0.171336	TRA2A
10	26420001	26470000	0.17133	OR6S1
3	18980001	19030000	0.171328	MRPL9
3	18980001	19030000	0.171328	OAZ3
18	48280001	48330000	0.17132	MIR2329-2
18	48280001	48330000	0.17132	MIR2329-1
8	69200001	69250000	0.171296	XPO7
10	26060001	26110000	0.171261	SLC39A2
2	89460001	89510000	0.171258	CLK1
29	37900001	37950000	0.17123	PAG7
21	13940001	13990000	0.171208	RGMA
13	38500001	38550000	0.17118	RBBP9
13	38500001	38550000	0.17118	POLR3F
2	8740001	8790000	0.170921	TFPI
3	19040001	19090000	0.170916	SNX27
5	71680001	71730000	0.170727	MGC137014
25	13700001	13750000	0.170717	PDXDC1
23	31320001	31370000	0.170614	HIST1H2BJ
23	31320001	31370000	0.170614	HIST1H2BN
23	31320001	31370000	0.170614	HIST1H2AH
9	9740001	9790000	0.170586	SMAP1
13	62560001	62610000	0.170545	BPIFA2D
10	85740001	85790000	0.170529	LTBP2
10	85740001	85790000	0.170529	ISCA2
10	85740001	85790000	0.170529	NPC2
4	68860001	68910000	0.170442	HOXA3
4	68860001	68910000	0.170442	HOXA5
4	68860001	68910000	0.170442	HOXA6
2	90300001	90350000	0.170428	CDK15
2	136020001	136070000	0.170353	SRARP
2	136020001	136070000	0.170353	HSPB7
6	68500001	68550000	0.170271	SCFD2
6	68500001	68550000	0.170271	RASL11B
16	59880001	59930000	0.170241	TEX35
18	55260001	55310000	0.170083	NTN5
3	9120001	9170000	0.17008	SLAMF6
7	11200001	11250000	0.170074	TECR
1	46080001	46130000	0.170055	NXPE3
2	118500001	118550000	0.170051	CAB39
2	117920001	117970000	0.170014	FBXO36
18	55020001	55070000	0.170012	SYNGR4
16	62000001	62050000	0.169933	KIAA1614
18	14940001	14990000	0.169884	VPS35
14	10600001	10650000	0.16979	FAM49B
3	420001	470000	0.169768	GPR161
3	14840001	14890000	0.169693	SYT11
9	15360001	15410000	0.169677	MYO6
1	99320001	99370000	0.169329	GOLIM4
15	29640001	29690000	0.16923	C2CD2L
15	29640001	29690000	0.16923	DPAGT1
15	29640001	29690000	0.16923	H2AFX
14	8700001	8750000	0.169153	KCNQ3
8	92520001	92570000	0.168968	CYLC2
2	121540001	121590000	0.168929	MIR2887-1
17	18260001	18310000	0.168846	NAA15
3	8720001	8770000	0.168799	LY9
17	57080001	57130000	0.168775	VSIG10
22	5160001	5210000	0.168732	GADL1
16	52020001	52070000	0.168693	EFHD2
23	40380001	40430000	0.168605	ATXN1
22	57700001	57750000	0.1686	MIR2888-2
1	94280001	94330000	0.168543	SPATA16
14	64000001	64050000	0.168518	RNF19A
14	76560001	76610000	0.168489	MIR2311
19	27720001	27770000	0.168469	HES7
9	36400001	36450000	0.168429	HDAC2
9	18480001	18530000	0.168376	PHIP
11	43780001	43830000	0.168286	KIAA1841

## Sheet: Table S5
Table S5. A summary of genes from π-ratio in Dianzhong cattle (compared to Chinese indicine).
Chrom	Starting position	Ending position	π-ratio	Gene
7	43320001	43370000	2.34938	PTBP1
7	43360001	43410000	2.12395	PRTN3
7	43360001	43410000	2.12395	AZU1
7	43340001	43390000	2.06225	PLPPR3
9	62380001	62430000	2.02986	SLC35A1
3	59560001	59610000	2.0255	RPF1
3	59560001	59610000	2.0255	GNG5
11	74900001	74950000	2.01785	FAM228B
11	74900001	74950000	2.01785	FAM228A
7	43380001	43430000	1.99637	MED16
7	43380001	43430000	1.99637	CFD
7	43380001	43430000	1.99637	ELANE
15	79240001	79290000	1.97933	OR8J1
12	52100001	52150000	1.73101	MYCBP2
7	43400001	43450000	1.70107	R3HDM4
13	38240001	38290000	1.61018	OVOL2
10	103160001	103210000	1.56216	TERB2
4	43420001	43470000	1.56048	RSBN1L
4	43420001	43470000	1.56048	TMEM60
12	52020001	52070000	1.55115	ACOD1
3	59720001	59770000	1.49842	SAMD13
12	52060001	52110000	1.44731	CLN5
9	62540001	62590000	1.4169	SMIM8
3	59480001	59530000	1.39338	SPATA1
9	62220001	62270000	1.38402	ORC3
8	103340001	103390000	1.38091	COL27A1
11	74760001	74810000	1.36387	ITSN2
12	52080001	52130000	1.35202	FBXL3
9	86760001	86810000	1.34342	GINM1
10	103120001	103170000	1.33109	TRIM69
26	42160001	42210000	1.33021	PLEKHA1
10	102920001	102970000	1.31626	EIF3J
11	74940001	74990000	1.3139	TP53I3
11	74940001	74990000	1.3139	PFN4
8	103760001	103810000	1.31087	TMEM268
8	103740001	103790000	1.30886	ATP6V1G1
9	86820001	86870000	1.29891	LATS1
9	86780001	86830000	1.29737	KATNA1
7	43420001	43470000	1.27499	ARID3A
7	43420001	43470000	1.27499	KISS1R
6	67120001	67170000	1.27198	SLC10A4
13	40720001	40770000	1.26886	NKX2-2
9	15360001	15410000	1.25804	MYO6
19	8760001	8810000	1.25803	SRSF1
4	43560001	43610000	1.25329	PTPN12
8	103400001	103450000	1.25309	MIR455
1	132260001	132310000	1.25091	SLC35G2
16	38940001	38990000	1.25029	PRRC2C
11	74960001	75010000	1.24944	WDCP
11	74960001	75010000	1.24944	FKBP1B
11	74960001	75010000	1.24944	SF3B6
11	43720001	43770000	1.2326	PEX13
14	67920001	67970000	1.23217	MTERF3
12	51960001	52010000	1.22053	KCTD12
7	17000001	17050000	1.21273	44257
9	33880001	33930000	1.20171	ZUP1
9	62420001	62470000	1.20139	CFAP206
4	77080001	77130000	1.20112	YKT6
2	90740001	90790000	1.1953	NOP58
7	34600001	34650000	1.19487	DMXL1
19	42580001	42630000	1.19405	HSD17B1
19	42580001	42630000	1.19405	NAGLU
2	39800001	39850000	1.19197	TRNAA-CGC
10	102940001	102990000	1.18569	SPG11
1	45700001	45750000	1.18439	IMPG2
4	32080001	32130000	1.17827	TRA2A
14	18060001	18110000	1.17384	HAS2
9	83240001	83290000	1.17214	GRM1
15	82860001	82910000	1.16716	OR10V1
25	13700001	13750000	1.15765	PDXDC1
16	44580001	44630000	1.15605	RERE
9	62200001	62250000	1.15346	AKIRIN2
8	74820001	74870000	1.14049	B4GALT1
3	92740001	92790000	1.13787	DMRTB1
4	77100001	77150000	1.13601	GCK
8	77180001	77230000	1.13437	RMI1
8	77180001	77230000	1.13437	MIR7-2
8	77180001	77230000	1.13437	HNRNPK
1	7220001	7270000	1.13161	N6AMT1
3	77600001	77650000	1.1268	GADD45A
15	6620001	6670000	1.12627	CFAP300
7	11540001	11590000	1.1193	ASF1B
2	86140001	86190000	1.1179	MARS2
4	31580001	31630000	1.11666	FAM126A
8	25280001	25330000	1.11458	ADAMTSL1
9	50880001	50930000	1.10569	POU3F2
22	59880001	59930000	1.1041	TPRA1
1	58580001	58630000	1.10055	ZDHHC23
2	86180001	86230000	1.09987	BOLL
9	62560001	62610000	1.09737	GJB7
13	38020001	38070000	1.09432	BANF2
7	62860001	62910000	1.09041	ATOX1
10	53940001	53990000	1.08733	TEX9
22	10420001	10470000	1.08687	MLH1
7	43460001	43510000	1.08521	WDR18
13	38280001	38330000	1.08169	PET117
17	28660001	28710000	1.08165	SCLT1
19	50920001	50970000	1.08155	MAFG
19	50920001	50970000	1.08155	PYCR1
19	50920001	50970000	1.08155	MYADML2
14	67940001	67990000	1.08153	UQCRB
18	57020001	57070000	1.08064	CTU1
11	19280001	19330000	1.07508	STRN
6	66780001	66830000	1.06921	TEC
13	38180001	38230000	1.06867	SNX5
6	67140001	67190000	1.05568	FRYL
6	67140001	67190000	1.05568	ZAR1
6	21320001	21370000	1.05338	TACR3
11	75200001	75250000	1.05135	KLHL29
14	2680001	2730000	1.05077	DENND3
19	50940001	50990000	1.04652	MIR2347
19	50940001	50990000	1.04652	PCYT2
19	50940001	50990000	1.04652	SIRT7
24	28620001	28670000	1.04496	CDH2
9	33840001	33890000	1.04356	KPNA5
15	73420001	73470000	1.04176	TTC17
23	36780001	36830000	1.04026	CDKAL1
1	58600001	58650000	1.03789	CCDC191
19	43940001	43990000	1.03522	ASB16
19	43940001	43990000	1.03522	C19H17orf53
5	26760001	26810000	1.03159	ITGB7
26	49120001	49170000	1.03136	EBF3
2	90820001	90870000	1.02731	BMPR2
8	79220001	79270000	1.02709	GOLM1
12	16740001	16790000	1.02567	HTR2A
1	65400001	65450000	1.02484	GTF2E1
14	68020001	68070000	1.02474	GDF6
10	42580001	42630000	1.02032	RN7SL1
10	42580001	42630000	1.02032	RPS29
6	68360001	68410000	1.0188	MIR4449
6	68360001	68410000	1.0188	DANCR
2	86280001	86330000	1.01435	PLCL1
7	43560001	43610000	1.01432	SBNO2
1	46020001	46070000	1.01178	CEP97
1	46020001	46070000	1.01178	RPL24
29	12440001	12490000	1.01087	PCF11
2	39840001	39890000	1.0071	NR4A2
22	7460001	7510000	1.00696	SUSD5
15	28440001	28490000	1.00688	FXYD2
9	62300001	62350000	1.00387	RARS2
1	66060001	66110000	1.00347	FBXO40
7	11560001	11610000	1.00294	PRKACA
18	25560001	25610000	1.00258	ADGRG1
9	50760001	50810000	1.00167	FBXL4
1	66080001	66130000	1.00135	HCLS1
8	77040001	77090000	1.00118	KIF27
13	38520001	38570000	0.996757	SEC23B
7	81280001	81330000	0.995243	ACOT12
1	64560001	64610000	0.991082	NR1I2
22	59860001	59910000	0.987282	MCM2
3	59460001	59510000	0.986875	CTBS
8	103800001	103850000	0.986734	TEX48
8	24880001	24930000	0.985816	DENND4C
8	24880001	24930000	0.985816	RPS6
8	74520001	74570000	0.985683	CHRNA2
6	68260001	68310000	0.985363	USP46
3	102080001	102130000	0.983983	ST3GAL3
3	102080001	102130000	0.983983	ARTN
11	75060001	75110000	0.981135	ATAD2B
17	43900001	43950000	0.980594	ZNF605
21	67440001	67490000	0.980148	TRAF3
9	61000001	61050000	0.979117	PNRC1
15	65920001	65970000	0.974285	PAMR1
13	38500001	38550000	0.974205	RBBP9
13	38500001	38550000	0.974205	POLR3F
7	62840001	62890000	0.972606	SPARC
24	5040001	5090000	0.970185	NETO1
11	24420001	24470000	0.970003	PKDCC
6	65460001	65510000	0.968847	GABRA4
6	86400001	86450000	0.968602	SLC4A4
4	78700001	78750000	0.968588	GLI3
9	38780001	38830000	0.967252	TRAF3IP2
8	79120001	79170000	0.964468	NAA35
6	67880001	67930000	0.96379	SPATA18
7	12740001	12790000	0.963556	TNPO2
7	12740001	12790000	0.963556	TRIR
7	12740001	12790000	0.963556	ASNA1
18	39180001	39230000	0.962879	MIR2328
18	39180001	39230000	0.962879	ZNF821
9	96160001	96210000	0.961967	IGF2R
25	500001	550000	0.961655	MCRIP2
25	500001	550000	0.961655	METTL26
25	500001	550000	0.961655	WFIKKN1
25	26140001	26190000	0.96039	GDPD3
25	26140001	26190000	0.96039	MAPK3
3	9300001	9350000	0.959707	NCSTN
7	44560001	44610000	0.959125	HSPA4
6	69500001	69550000	0.958424	CHIC2
5	25500001	25550000	0.957847	NCKAP1L
19	8740001	8790000	0.957651	VEZF1
1	46080001	46130000	0.957103	NXPE3
9	60360001	60410000	0.955123	MDN1
18	61880001	61930000	0.954756	ZNF865
18	61880001	61930000	0.954756	ZNF784
19	43960001	44010000	0.954732	ATXN7L3
19	43960001	44010000	0.954732	TMUB2
18	21800001	21850000	0.954249	AKTIP
8	69200001	69250000	0.953765	XPO7
7	5800001	5850000	0.953377	USHBP1
7	5800001	5850000	0.953377	BABAM1
7	5800001	5850000	0.953377	ANKLE1
25	13660001	13710000	0.953076	MIR562
25	13680001	13730000	0.950229	NTAN1
22	10300001	10350000	0.950222	LRRFIP2
4	32180001	32230000	0.947177	CCDC126
21	5980001	6030000	0.947102	LINS1
26	49360001	49410000	0.94446	MIR2397
26	49360001	49410000	0.94446	GLRX3
13	69340001	69390000	0.943555	MAFB
18	15820001	15870000	0.942333	PHKB
7	81260001	81310000	0.941066	ZCCHC9
5	26820001	26870000	0.94079	SOAT2
5	29140001	29190000	0.940679	DIP2B
9	60780001	60830000	0.93872	MIR2903
9	60780001	60830000	0.93872	UBE2J1
18	21520001	21570000	0.938473	CHD9
8	88760001	88810000	0.936949	CKS2
24	34980001	35030000	0.93552	ROCK1
7	16980001	17030000	0.933903	RAB11B
7	62980001	63030000	0.930911	GLRA1
18	44800001	44850000	0.929177	UBA2
11	43880001	43930000	0.928157	GCFC2
11	43780001	43830000	0.927122	KIAA1841
9	62500001	62550000	0.925248	C9H6orf163
9	86700001	86750000	0.92305	PPIL4
7	12600001	12650000	0.920074	SYCE2
7	12600001	12650000	0.920074	MIR2881
5	116400001	116450000	0.918913	PPARA
10	26640001	26690000	0.909005	OSGEP
10	26640001	26690000	0.909005	APEX1
5	26840001	26890000	0.908975	SPRYD3
5	26840001	26890000	0.908975	IGFBP6
1	139660001	139710000	0.907307	B3GALT5
8	103920001	103970000	0.906808	TNFSF15
18	39200001	39250000	0.906577	ATXN1L
7	43640001	43690000	0.905815	MIDN
7	43640001	43690000	0.905815	ATP5F1D
7	43640001	43690000	0.905815	CBARP
7	43540001	43590000	0.905444	GPX4
7	43540001	43590000	0.905444	POLR2E
22	17180001	17230000	0.903048	THUMPD3
7	43620001	43670000	0.902869	STK11
7	71620001	71670000	0.902574	PWWP2A
12	11440001	11490000	0.899214	NAA16
3	20320001	20370000	0.896853	C3H1orf54
3	20320001	20370000	0.896853	CIART
1	45140001	45190000	0.896444	ABI3BP
2	27200001	27250000	0.894986	SPC25
9	91380001	91430000	0.893939	SCAF8
10	88340001	88390000	0.892859	TMEM63C
17	12720001	12770000	0.892146	MIR2284G
21	6300001	6350000	0.892139	ADAMTS17
28	5640001	5690000	0.891627	MAP10
5	25620001	25670000	0.891508	ITGA5
19	50960001	51010000	0.891417	ALYREF
19	50960001	51010000	0.891417	ANAPC11
19	50960001	51010000	0.891417	NPB
6	66240001	66290000	0.891379	CORIN
6	97620001	97670000	0.891128	SEC31A
4	113700001	113750000	0.891094	ASB10
10	60680001	60730000	0.890173	FAM227B
19	42520001	42570000	0.88857	ATP6V0A1
13	78160001	78210000	0.887993	CEBPB
1	88320001	88370000	0.886735	PPP2R3B
3	9280001	9330000	0.886641	NHLH1
1	64900001	64950000	0.884448	GPR156
10	26620001	26670000	0.883199	PIP4P1
29	33080001	33130000	0.882526	IGSF9B
7	12760001	12810000	0.882263	FBXW9
10	53760001	53810000	0.882044	MNS1
9	33680001	33730000	0.882039	RFX6
26	21340001	21390000	0.88193	SEC31B
26	21340001	21390000	0.88193	WNT8B
4	77160001	77210000	0.880454	AEBP1
4	77160001	77210000	0.880454	POLD2
26	44500001	44550000	0.880153	CTBP2
2	72520001	72570000	0.877845	GLI2
5	67880001	67930000	0.87771	EID3
1	45980001	46030000	0.875253	ZBTB11
11	19500001	19550000	0.875005	GPATCH11
18	57040001	57090000	0.874853	CEACAM18
18	61860001	61910000	0.874096	ZNF580
18	61860001	61910000	0.874096	ZNF581
18	61860001	61910000	0.874096	CCDC106
16	12560001	12610000	0.873392	RGS13
6	97680001	97730000	0.871963	THAP9
7	43680001	43730000	0.87052	EFNA2
7	43680001	43730000	0.87052	C7H19orf24
16	460001	510000	0.869413	OR5L1
14	2620001	2670000	0.865969	SLC45A4
13	40640001	40690000	0.865928	NKX2-4
1	7140001	7190000	0.86511	LTN1
26	21220001	21270000	0.8651	SCD
3	77580001	77630000	0.864407	GNG12
9	60800001	60850000	0.861401	GABRR2
10	8200001	8250000	0.861385	ZBED3
7	17020001	17070000	0.861269	HNRNPM
4	99140001	99190000	0.860292	CNOT4
25	3440001	3490000	0.860017	GLIS2
4	99440001	99490000	0.859992	SLC13A4
6	97840001	97890000	0.859638	PLAC8
24	35100001	35150000	0.859354	USP14
1	91380001	91430000	0.858153	NAALADL2
7	43480001	43530000	0.857792	TMEM259
7	43480001	43530000	0.857792	GRIN3B
25	26300001	26350000	0.857199	KCTD13
2	27180001	27230000	0.857054	G6PC2
21	45080001	45130000	0.856926	BAZ1A
2	86020001	86070000	0.855021	MOB4
19	49760001	49810000	0.854006	MIR2344
14	80860001	80910000	0.853537	IMPA1
3	53280001	53330000	0.85314	LRRC8D
15	57240001	57290000	0.852966	MUC15
10	103020001	103070000	0.852861	PATL2
5	69440001	69490000	0.852454	NUAK1
16	57680001	57730000	0.851806	PAPPA2
29	37180001	37230000	0.851034	PRPF19
7	11580001	11630000	0.850324	MISP3
7	11580001	11630000	0.850324	C7H19orf67
7	11580001	11630000	0.850324	SAMD1
12	76780001	76830000	0.849857	PCCA
25	340001	390000	0.84886	DECR2
25	340001	390000	0.84886	NME4
25	13640001	13690000	0.848497	RRN3
1	4640001	4690000	0.848346	KRTAP11-1
9	14880001	14930000	0.84826	FILIP1
20	59120001	59170000	0.847786	DNAH5
27	33380001	33430000	0.847573	NSD3
27	33380001	33430000	0.847573	PLPP5
25	480001	530000	0.847433	RAB40C
4	87360001	87410000	0.845601	TAS2R16
7	12560001	12610000	0.845102	GADD45GIP1
21	67000001	67050000	0.844456	MOK
3	9420001	9470000	0.842808	PEA15
7	12720001	12770000	0.842355	BEST2
3	119540001	119590000	0.84226	AKAP17A
5	26780001	26830000	0.842226	CSAD
5	26780001	26830000	0.842226	ZNF740
4	31480001	31530000	0.841856	TOMM7
1	44640001	44690000	0.841256	LNP1
9	60540001	60590000	0.840817	MIR7862
10	42600001	42650000	0.839578	LRR1
7	12580001	12630000	0.83911	FARSA
7	12580001	12630000	0.83911	CALR
7	12580001	12630000	0.83911	RAD23A
10	86340001	86390000	0.838195	TMED10
29	28440001	28490000	0.837654	SLC37A2
25	26220001	26270000	0.837384	HIRIP3
25	26220001	26270000	0.837384	INO80E
25	26220001	26270000	0.837384	DOC2A
3	8860001	8910000	0.836812	CD48
19	50980001	51030000	0.83453	ARHGDIA
4	63700001	63750000	0.833067	RP9
3	108300001	108350000	0.832637	SNIP1
3	108300001	108350000	0.832637	DNALI1
8	60380001	60430000	0.831815	GLIPR2
20	25540001	25590000	0.830483	FST
3	20300001	20350000	0.830265	MRPS21
4	25200001	25250000	0.829842	TSPAN13
14	80840001	80890000	0.828688	SLC10A5
18	43780001	43830000	0.8283	PEPD
8	105600001	105650000	0.827509	ASTN2
5	67860001	67910000	0.826905	TXNRD1
14	54840001	54890000	0.826305	PKHD1L1
19	42600001	42650000	0.825901	MLX
19	42600001	42650000	0.825901	COASY
22	5060001	5110000	0.825532	TGFBR2
5	43100001	43150000	0.825412	CNOT2
21	6040001	6090000	0.825158	CERS3
7	5820001	5870000	0.82417	NR2F6
7	15740001	15790000	0.824124	RGL3
7	15740001	15790000	0.824124	EPOR
7	15740001	15790000	0.824124	SWSAP1
8	61160001	61210000	0.824	ZCCHC7
6	67840001	67890000	0.823958	SGCB
6	67480001	67530000	0.822233	OCIAD2
28	39240001	39290000	0.820104	CCSER2
16	2900001	2950000	0.819604	DSTYK
10	86300001	86350000	0.819385	NEK9
20	26060001	26110000	0.819227	ITGA1
1	132180001	132230000	0.819157	NCK1
10	35420001	35470000	0.81909	GPR176
6	97780001	97830000	0.818962	MIR2447
3	19880001	19930000	0.818672	ARNT
2	107080001	107130000	0.818509	RETREG2
2	107080001	107130000	0.818509	CNPPD1
2	107080001	107130000	0.818509	SLC23A3
4	69700001	69750000	0.818339	NFE2L3
4	69700001	69750000	0.818339	HNRNPA2B1
3	15260001	15310000	0.817178	RUSC1
18	43760001	43810000	0.81634	CEBPG
11	30620001	30670000	0.81507	FOXN2
8	17240001	17290000	0.814483	PLAA
18	65660001	65710000	0.813046	ZNF132
3	20340001	20390000	0.81265	CA14
3	20340001	20390000	0.81265	APH1A
15	64660001	64710000	0.812126	NAT10
26	15960001	16010000	0.81197	HELLS
5	76260001	76310000	0.810688	SYT10
18	21900001	21950000	0.810517	RPGRIP1L
19	39320001	39370000	0.810329	PIP4K2B
16	51200001	51250000	0.810261	UBE2J2
8	84140001	84190000	0.809929	IPPK
19	51260001	51310000	0.808238	BAHCC1
8	17120001	17170000	0.808038	IFT74
1	72860001	72910000	0.807764	TMEM44
18	65700001	65750000	0.807325	ZBTB45
18	65700001	65750000	0.807325	SLC27A5
11	98140001	98190000	0.806875	LRSAM1
11	98140001	98190000	0.806875	RPL12
7	5960001	6010000	0.806717	HAUS8
16	70640001	70690000	0.806695	FLVCR1
3	20100001	20150000	0.80652	ADAMTSL4
12	29180001	29230000	0.805968	RXFP2
12	57140001	57190000	0.80499	MIR1256
5	26740001	26790000	0.802293	RARG
6	67820001	67870000	0.801342	LRRC66
19	13860001	13910000	0.79913	DDX52
5	25580001	25630000	0.79888	GTSF1
7	5840001	5890000	0.79815	MYO9B
7	5840001	5890000	0.79815	USE1
7	5840001	5890000	0.79815	OCEL1
7	43660001	43710000	0.79797	CIRBP
4	113680001	113730000	0.797239	GBX1
6	97720001	97770000	0.7964	LIN54
9	101360001	101410000	0.796358	RPS6KA2
13	65980001	66030000	0.796151	RBL1
7	5020001	5070000	0.795694	PIK3R2
7	5020001	5070000	0.795694	IFI30
18	61900001	61950000	0.794716	FIZ1
18	61900001	61950000	0.794716	ZNF524
15	52660001	52710000	0.794142	P2RY2
6	69580001	69630000	0.793287	GSX2
9	14800001	14850000	0.792899	TMEM30A
9	14800001	14850000	0.792899	COX7A2
16	51380001	51430000	0.792869	AGRN
5	33880001	33930000	0.792131	SLC38A1
19	50900001	50950000	0.792003	NOTUM
11	75000001	75050000	0.791377	MFSD2B
3	9320001	9370000	0.788211	COPA
19	39300001	39350000	0.787993	PSMB3
20	4800001	4850000	0.786871	BNIP1
2	107180001	107230000	0.785894	DNAJB2
2	107180001	107230000	0.785894	TUBA1D
6	39740001	39790000	0.785708	SLIT2
2	127020001	127070000	0.785325	EXTL1
26	21540001	21590000	0.785304	PAX2
5	116360001	116410000	0.785027	MIR3596
5	116360001	116410000	0.785027	MIRLET7B
5	116360001	116410000	0.785027	MIR2443
5	116360001	116410000	0.785027	MIRLET7A-3
9	96180001	96230000	0.785027	AIRN
5	21980001	22030000	0.782456	BTG1
7	43520001	43570000	0.780861	ARHGAP45
12	76700001	76750000	0.780469	ZIC2
3	9040001	9090000	0.779478	CD84
16	51360001	51410000	0.778761	RNF223
10	61340001	61390000	0.777887	EID1
14	50760001	50810000	0.777569	CSMD3
14	43080001	43130000	0.777065	MRPS28
25	26160001	26210000	0.77663	PPP4C
25	26160001	26210000	0.77663	TBX6
25	26160001	26210000	0.77663	YPEL3
3	15340001	15390000	0.776366	FAM189B
3	15340001	15390000	0.776366	SCAMP3
3	8800001	8850000	0.776315	SLAMF7
11	36360001	36410000	0.776193	ASB3
2	86000001	86050000	0.775299	HSPE1
2	86000001	86050000	0.775299	HSPD1
7	20340001	20390000	0.775023	FZR1
7	20340001	20390000	0.775023	C7H19orf71
3	43500001	43550000	0.774869	PALMD
15	28460001	28510000	0.774154	FXYD6
5	19360001	19410000	0.773312	GALNT4
5	4740001	4790000	0.772403	CAPS2
16	51260001	51310000	0.772062	TTLL10
16	51260001	51310000	0.772062	TNFRSF18
13	43540001	43590000	0.771966	AKR1C3
5	26860001	26910000	0.77171	TNS2
18	25600001	25650000	0.770933	ADGRG3
9	40000001	40050000	0.77092	WASF1
24	56640001	56690000	0.770208	ONECUT2
16	51280001	51330000	0.769829	MIR200B
16	51280001	51330000	0.769829	MIR200A
16	51280001	51330000	0.769829	MIR429
10	58600001	58650000	0.767974	SCG3
17	55280001	55330000	0.767793	BRAP
7	39280001	39330000	0.766322	COL23A1
2	27220001	27270000	0.766078	NOSTRIN
1	64820001	64870000	0.765805	MIR6529A
1	64820001	64870000	0.765805	MIR6529B
29	24280001	24330000	0.765772	SLC6A5
2	110700001	110750000	0.765455	FARSB
14	80940001	80990000	0.764393	ENPP2
10	86240001	86290000	0.764089	MLH3
18	48320001	48370000	0.764036	MAP4K1
1	94940001	94990000	0.763942	TNFSF10
13	37940001	37990000	0.762085	RRBP1
19	51000001	51050000	0.761887	PPP1R27
19	51000001	51050000	0.761887	P4HB
7	93920001	93970000	0.760399	SLF1
14	30840001	30890000	0.760385	VCPIP1
1	45940001	45990000	0.760249	TRMT10C
13	29480001	29530000	0.760042	SUV39H2
4	32960001	33010000	0.759654	ABCB4
9	63780001	63830000	0.759433	SYNCRIP
15	43080001	43130000	0.757932	ZNF143
21	64380001	64430000	0.757611	SETD3
5	99760001	99810000	0.756663	OLR1
18	65680001	65730000	0.756077	ZNF446
8	90140001	90190000	0.755976	MSANTD3
22	16740001	16790000	0.755686	EMC3
16	700001	750000	0.755583	PPFIA4
9	63820001	63870000	0.754292	SNX14
20	62860001	62910000	0.753842	MIR6530
25	26260001	26310000	0.753359	TMEM219
13	38300001	38350000	0.752687	KAT14
13	38440001	38490000	0.752605	DZANK1
4	69680001	69730000	0.752536	CBX3
9	60520001	60570000	0.752366	ANKRD6
9	60520001	60570000	0.752366	LYRM2
7	12620001	12670000	0.752324	GCDH
3	94500001	94550000	0.752171	OSBPL9
3	15300001	15350000	0.751171	PKLR
16	60600001	60650000	0.75107	SOAT1
7	7860001	7910000	0.7508	EPHX3
5	25080001	25130000	0.750699	USP44
1	66620001	66670000	0.749663	CASR
11	40760001	40810000	0.748717	FANCL
8	74560001	74610000	0.748491	EPHX2
9	15200001	15250000	0.748473	SENP6
22	10520001	10570000	0.748164	EPM2AIP1
13	38200001	38250000	0.747989	MGME1
7	17100001	17150000	0.74741	MIR339B
7	12780001	12830000	0.747097	WDR83OS
7	12780001	12830000	0.747097	WDR83
7	12780001	12830000	0.747097	DHPS
4	32240001	32290000	0.746513	DBF4
2	125780001	125830000	0.74631	WASF2
28	13940001	13990000	0.745845	BICC1
4	31420001	31470000	0.745801	IL6
18	57380001	57430000	0.745217	ETFB
19	42260001	42310000	0.744997	GHDC
19	42260001	42310000	0.744997	HCRT
10	100120001	100170000	0.744659	PTPN21
7	43280001	43330000	0.743911	MISP
18	39220001	39270000	0.74391	AP1G1
21	64480001	64530000	0.743893	CCDC85C
25	460001	510000	0.743742	PIGQ
25	460001	510000	0.743742	NHLRC4
25	460001	510000	0.743742	PRR35
22	7500001	7550000	0.743131	FBXL2
8	25080001	25130000	0.741275	PLIN2
21	61640001	61690000	0.741124	VRK1
1	45960001	46010000	0.741074	PCNP
15	42140001	42190000	0.740492	AMPD3
15	42140001	42190000	0.740492	MIR2315
11	43600001	43650000	0.7402	MIR6122
10	60640001	60690000	0.739924	DTWD1
18	48280001	48330000	0.738833	MIR2329-2
18	48280001	48330000	0.738833	MIR2329-1
28	33480001	33530000	0.738779	DLG5
19	39020001	39070000	0.738686	ARHGAP23
16	38720001	38770000	0.738496	FMO2
20	4500001	4550000	0.737372	DUSP1
20	29080001	29130000	0.737205	HCN1
8	59200001	59250000	0.736988	PHF24
26	51820001	51870000	0.734586	STK32C
28	24400001	24450000	0.734259	HERC4
3	107960001	108010000	0.733969	INPP5B
16	59560001	59610000	0.733874	MIR2285X
13	16100001	16150000	0.733691	ITIH2
10	86280001	86330000	0.733584	ZC2HC1C
14	2960001	3010000	0.733544	MIR151
13	80540001	80590000	0.733274	TSHZ2
2	110800001	110850000	0.732451	MOGAT1
3	9440001	9490000	0.732103	ATP1A4
3	9440001	9490000	0.732103	CASQ1
19	39240001	39290000	0.732028	EPOP
8	45420001	45470000	0.731719	FAM189A2
13	38560001	38610000	0.731491	DTD1
13	38560001	38610000	0.731491	SMIM26
1	67020001	67070000	0.731354	HSPBAP1
6	97800001	97850000	0.729575	COPS4
3	8100001	8150000	0.729149	CFAP126
6	88440001	88490000	0.72844	ALB
4	77140001	77190000	0.728144	MYL7
7	5780001	5830000	0.727594	ABHD8
7	5780001	5830000	0.727594	MRPL34
16	70680001	70730000	0.727309	SPATA45
4	99340001	99390000	0.727238	NUP205
6	67460001	67510000	0.726259	OCIAD1
25	26100001	26150000	0.725921	CORO1A
18	52480001	52530000	0.725456	BCL3
7	15760001	15810000	0.725277	CCDC151
18	65720001	65770000	0.725167	TRIM28
20	22240001	22290000	0.724692	MIER3
7	11800001	11850000	0.724206	ZSWIM4
7	11800001	11850000	0.724206	MIR24-2
7	11800001	11850000	0.724206	MIR27A
7	11800001	11850000	0.724206	MIR23A
7	50920001	50970000	0.723278	PSD2
9	91960001	92010000	0.721877	NOX3
7	102100001	102150000	0.720595	PPIP5K2
3	99680001	99730000	0.720569	FAAH
19	62240001	62290000	0.720208	CEP112
8	70500001	70550000	0.719948	ENTPD4
19	55320001	55370000	0.719142	SPHK1
27	43420001	43470000	0.719055	ZNF385D
16	51220001	51270000	0.71868	B3GALT6
16	51220001	51270000	0.71868	C1QTNF12
3	15320001	15370000	0.718656	CLK2
3	15320001	15370000	0.718656	HCN3
9	33820001	33870000	0.718503	FAM162B
4	99420001	99470000	0.717413	STMP1
3	100460001	100510000	0.717	AKR1A1
7	25440001	25490000	0.71535	FBN2
7	50740001	50790000	0.714158	UBE2D2
16	65680001	65730000	0.713651	EDEM3
10	77000001	77050000	0.71365	CHURC1
7	102220001	102270000	0.713219	C7H5orf30
4	12020001	12070000	0.71319	PEG10
28	29200001	29250000	0.712497	FAM149B1
7	88160001	88210000	0.7119	MIR9-2
5	54520001	54570000	0.710716	LRIG3
2	84700001	84750000	0.710456	HECW2
10	60880001	60930000	0.710008	GALK2
3	6860001	6910000	0.709991	UAP1
4	63720001	63770000	0.709906	NT5C3A
4	44520001	44570000	0.709208	PSMC2
8	98880001	98930000	0.70884	PTPN3
4	32280001	32330000	0.708654	SLC25A40
9	75920001	75970000	0.707557	ARFGEF3
3	17800001	17850000	0.707522	IVL
2	73360001	73410000	0.707052	TSN
9	33780001	33830000	0.706563	GPRC6A
1	32780001	32830000	0.7065	CADM2
27	15340001	15390000	0.706353	HELT
29	37240001	37290000	0.706319	SLC15A3
6	70120001	70170000	0.705342	KIT
19	39260001	39310000	0.702747	MLLT6
21	64460001	64510000	0.702198	CCNK
15	77320001	77370000	0.701679	PTPMT1
22	12440001	12490000	0.701659	CSRNP1
10	102100001	102150000	0.70077	TTC7B
6	12180001	12230000	0.700638	ANK2
18	52400001	52450000	0.699493	CEACAM19
17	12700001	12750000	0.699215	SMAD1
16	65780001	65830000	0.698497	FAM129A
3	99580001	99630000	0.698257	DMBX1
11	44760001	44810000	0.697943	GCC2
15	52760001	52810000	0.697873	ARHGEF17
4	104860001	104910000	0.697261	KIAA1147
9	36520001	36570000	0.697032	MARCKS
5	87660001	87710000	0.696723	C2CD5
10	77460001	77510000	0.696651	FUT8
3	108320001	108370000	0.696354	MEAF6
5	97300001	97350000	0.696226	BORCS5
17	28640001	28690000	0.69594	C17H4orf33
4	14340001	14390000	0.695714	DLX6
6	116780001	116830000	0.695456	TACC3
18	19020001	19070000	0.695313	SNX20
21	4220001	4270000	0.695043	GABRA5
29	26160001	26210000	0.694994	TSG101
2	41140001	41190000	0.694877	KCNJ3
7	43500001	43550000	0.694589	ABCA7
7	43500001	43550000	0.694589	CNN2
8	89080001	89130000	0.694071	S1PR3
4	46160001	46210000	0.692624	KMT2E
3	15400001	15450000	0.691842	KRTCAP2
3	15400001	15450000	0.691842	TRIM46
23	8560001	8610000	0.691767	SPDEF
4	76980001	77030000	0.690385	CAMK2B
1	65100001	65150000	0.690319	FSTL1
2	111720001	111770000	0.689639	SCG2
19	51020001	51070000	0.689496	GCGR
19	51020001	51070000	0.689496	MCRIP1
22	23100001	23150000	0.689229	TRNT1
25	320001	370000	0.688516	TMEM8A
25	320001	370000	0.688516	MRPL28
13	37920001	37970000	0.688136	DSTN
25	26240001	26290000	0.687378	TAOK2
13	46300001	46350000	0.687099	GTPBP4
16	51240001	51290000	0.686853	TNFRSF4
16	51240001	51290000	0.686853	SDF4
12	16680001	16730000	0.686786	ESD
17	70280001	70330000	0.686624	PISD
3	15380001	15430000	0.686362	MUC1
3	15380001	15430000	0.686362	MIR92B
3	15380001	15430000	0.686362	THBS3
25	520001	570000	0.686211	WDR90
15	55180001	55230000	0.685752	UVRAG
11	95880001	95930000	0.684735	SCAI
29	42280001	42330000	0.684645	MACROD1
29	42280001	42330000	0.684645	OTUB1
8	59960001	60010000	0.684205	TMEM8B
24	41860001	41910000	0.683936	VAPA
8	60460001	60510000	0.68378	GNE
8	76940001	76990000	0.682353	GKAP1
1	83720001	83770000	0.682279	B3GNT5
7	81200001	81250000	0.682218	CKMT2
14	3060001	3110000	0.682009	AGO2
16	44260001	44310000	0.68154	MIR34A
18	46080001	46130000	0.681488	FFAR2
17	50760001	50810000	0.681114	BRI3BP
4	92520001	92570000	0.680526	IMPDH1
23	47120001	47170000	0.679969	SLC35B3
2	127000001	127050000	0.679929	SLC30A2
19	43980001	44030000	0.67925	UBTF
3	7020001	7070000	0.679248	SH2D1B
17	53920001	53970000	0.678969	P2RX7
2	107160001	107210000	0.678651	TUBA4A
2	107160001	107210000	0.678651	STK16
18	61920001	61970000	0.678332	ZNF579
15	58760001	58810000	0.677552	METTL15
11	11180001	11230000	0.676964	SMYD5
11	11180001	11230000	0.676964	PRADC1
9	86860001	86910000	0.676885	NUP43
24	3440001	3490000	0.676659	ZADH2
18	65640001	65690000	0.676401	ZNF584
16	1200001	1250000	0.676044	PRELP
4	14440001	14490000	0.675766	SDHAF3
18	45940001	45990000	0.675261	USF2
15	83140001	83190000	0.674668	MS4A7
16	76380001	76430000	0.674619	MIR2284N
1	45120001	45170000	0.674426	TFG
3	100300001	100350000	0.674399	IPP
5	25480001	25530000	0.674332	PDE1B
17	54180001	54230000	0.673959	ATP2A2
26	21860001	21910000	0.673125	KAZALD1
7	43880001	43930000	0.67308	ADAMTSL5
11	10100001	10150000	0.672862	TTC31
11	10100001	10150000	0.672862	LBX2
11	10100001	10150000	0.672862	PCGF1
15	37900001	37950000	0.672731	PDE3B
15	80640001	80690000	0.672437	SLC43A3
5	1260001	1310000	0.672264	THAP2
3	17740001	17790000	0.672245	SPRR4
2	85960001	86010000	0.671961	COQ10B
2	114880001	114930000	0.671884	IRS1
7	16960001	17010000	0.671452	ANGPTL4
22	5160001	5210000	0.671386	GADL1
18	63480001	63530000	0.671301	ZNF444
2	106700001	106750000	0.671153	CYP27A1
13	58520001	58570000	0.670619	ZBP1
10	102820001	102870000	0.67007	CTDSPL2
18	25680001	25730000	0.669831	KIFC3
22	14520001	14570000	0.669786	CCK
6	65580001	65630000	0.669625	GABRB1
6	66060001	66110000	0.669212	COMMD8
5	26660001	26710000	0.668827	AAAS
17	63660001	63710000	0.667135	KCTD10
7	61600001	61650000	0.667127	ARSI
7	15500001	15550000	0.666933	LDLR
1	127020001	127070000	0.666755	ATP1B3
5	26040001	26090000	0.666306	HOXC13
5	26040001	26090000	0.666306	HOXC12
17	53780001	53830000	0.664946	ANAPC5
8	25100001	25150000	0.664912	HAUS6
5	99500001	99550000	0.664666	NKG2A
15	77340001	77390000	0.664198	C1QTNF4
15	77340001	77390000	0.664198	FAM180B
15	77340001	77390000	0.664198	NDUFS3
15	77340001	77390000	0.664198	KBTBD4
13	3900001	3950000	0.664112	JAG1
4	92500001	92550000	0.663985	PRRT4
19	9200001	9250000	0.663433	MPO
15	66720001	66770000	0.663124	PRR5L
3	15060001	15110000	0.662986	ASH1L
29	37040001	37090000	0.662918	MS4A18
18	55580001	55630000	0.661775	LIN7B
8	17200001	17250000	0.661392	LRRC19
3	21320001	21370000	0.6612	HJV
5	26020001	26070000	0.661051	HOXC11
23	45120001	45170000	0.661051	SMIM13
8	84060001	84110000	0.660916	ECM2
7	12800001	12850000	0.660647	MAN2B1
18	44780001	44830000	0.660424	PDCD2L
7	52700001	52750000	0.660016	ARAP3
7	52700001	52750000	0.660016	FCHSD1
7	52700001	52750000	0.660016	RELL2
9	27660001	27710000	0.659971	TRDN
15	35640001	35690000	0.659922	C15H11orf58
21	66940001	66990000	0.65959	WDR20
7	11600001	11650000	0.659535	IL27RA
7	11600001	11650000	0.659535	PALM3
3	15420001	15470000	0.659324	EFNA1
3	15420001	15470000	0.659324	SLC50A1
3	15420001	15470000	0.659324	DPM3
8	97140001	97190000	0.659314	KLF4
16	1920001	1970000	0.658726	GOLT1A
16	1920001	1970000	0.658726	KISS1
10	86260001	86310000	0.658492	ACYP1
10	77020001	77070000	0.658335	GPX2
3	8720001	8770000	0.658282	LY9
16	58020001	58070000	0.65807	ASTN1
24	41840001	41890000	0.657977	TXNDC2
26	21720001	21770000	0.657051	SLF2
8	100320001	100370000	0.656974	LPAR1
10	45620001	45670000	0.656713	CSNK1G1
9	28220001	28270000	0.656471	CLVS2
18	57000001	57050000	0.656411	KLK14
8	74980001	75030000	0.65582	BAG1
8	74980001	75030000	0.65582	SPINK4
8	69180001	69230000	0.65547	DOK2
10	88260001	88310000	0.655108	CIPC
9	62740001	62790000	0.654966	CGA
22	7420001	7470000	0.654576	CRTAP
13	23580001	23630000	0.65446	MIR2285K-2
13	23580001	23630000	0.65446	PIP4K2A
13	46280001	46330000	0.654392	IDI1
2	90700001	90750000	0.654335	SUMO1
3	50280001	50330000	0.653961	MTF2
16	59880001	59930000	0.653928	TEX35
18	45960001	46010000	0.653865	MAG
18	45960001	46010000	0.653865	HAMP
22	17100001	17150000	0.653749	SETD5
29	50500001	50550000	0.653234	PNPLA2
29	50500001	50550000	0.653234	CRACR2B
29	50500001	50550000	0.653234	CD151
29	50500001	50550000	0.653234	POLR2L
12	54540001	54590000	0.653224	NDFIP2
4	113720001	113770000	0.653158	IQCA1L
5	26640001	26690000	0.652619	SP7
3	8920001	8970000	0.651908	SLAMF1
18	54420001	54470000	0.651583	NAPA
18	57360001	57410000	0.65124	VSIG10L
18	57360001	57410000	0.65124	IGLON5
16	51420001	51470000	0.651014	ISG15
18	55440001	55490000	0.650891	NUCB1
18	55440001	55490000	0.650891	TULP2
18	55440001	55490000	0.650891	PPP1R15A
10	42620001	42670000	0.650571	DNAAF2
10	42620001	42670000	0.650571	MGAT2
10	42620001	42670000	0.650571	RPL36AL
10	14860001	14910000	0.650168	PIAS1
11	78580001	78630000	0.650106	SDC1
15	28620001	28670000	0.649965	IL10RA
3	20280001	20330000	0.649865	PRPF3
22	14660001	14710000	0.649716	SEC22C
7	20320001	20370000	0.649581	MFSD12
7	20320001	20370000	0.649581	HMG20B
11	43640001	43690000	0.649382	PUS10
15	83120001	83170000	0.649168	MS4A2
15	83120001	83170000	0.649168	MS4A3
3	16840001	16890000	0.648537	S100A7
19	51220001	51270000	0.64824	MIR3533
19	51220001	51270000	0.64824	ACTG1
17	2040001	2090000	0.648067	NPY2R
5	68660001	68710000	0.647697	APPL2
6	16520001	16570000	0.647289	ETNPPL
26	51900001	51950000	0.647164	LRRC27
3	15480001	15530000	0.646959	EFNA3
8	75020001	75070000	0.646748	NFX1
13	78120001	78170000	0.646497	TMEM189
15	77100001	77150000	0.646336	MADD
2	73340001	73390000	0.646216	NIFK
11	25080001	25130000	0.646187	HAAO
22	14700001	14750000	0.646187	NKTR
22	14700001	14750000	0.646187	SS18L2
9	87680001	87730000	0.646009	PLEKHG1
3	53180001	53230000	0.64566	ZNF326
8	75780001	75830000	0.645517	DNAI1
1	66500001	66550000	0.64539	CD86
26	18520001	18570000	0.645172	FRAT1
10	11960001	12010000	0.645171	RASL12
8	108600001	108650000	0.645043	BRINP1
25	13780001	13830000	0.645012	MPV17L
18	19100001	19150000	0.644823	CYLD
6	70940001	70990000	0.64415	PDCL2
1	46160001	46210000	0.643685	NFKBIZ
18	46420001	46470000	0.64368	HSPB6
18	46420001	46470000	0.64368	LIN37
18	46420001	46470000	0.64368	PSENEN
18	46420001	46470000	0.64368	U2AF1L4
18	46420001	46470000	0.64368	IGFLR1
19	51180001	51230000	0.643275	FAAP100
22	12340001	12390000	0.643033	WDR48
24	34600001	34650000	0.642896	ESCO1
25	640001	690000	0.642306	GNG13
1	106560001	106610000	0.641711	TRNAF-GAA
4	77180001	77230000	0.641428	POLM
29	42260001	42310000	0.640644	COX8A
10	11780001	11830000	0.640624	PTGER2
11	96000001	96050000	0.640443	PPP6C
23	20560001	20610000	0.640412	CD2AP
3	57520001	57570000	0.640243	CLCA1
2	111000001	111050000	0.640103	ACSL3
24	56580001	56630000	0.639606	ST8SIA3
10	10360001	10410000	0.639197	HOMER1
11	11160001	11210000	0.63902	CCT7
25	360001	410000	0.638791	RAB11FIP3
7	12400001	12450000	0.638449	NACC1
7	12400001	12450000	0.638449	STX10
11	89340001	89390000	0.638377	MIR2284AA-1
21	66460001	66510000	0.638292	DIO3
21	66460001	66510000	0.638292	MIR1247
8	69420001	69470000	0.63805	LGI3
8	69420001	69470000	0.63805	REEP4
18	65560001	65610000	0.637236	ZNF8
21	67580001	67630000	0.636764	CDC42BPB
21	67580001	67630000	0.636764	AMN
9	102520001	102570000	0.636416	DACT2
2	23360001	23410000	0.635564	MAP3K20
8	70780001	70830000	0.63501	NKX2-6
16	37340001	37390000	0.634413	SELE
9	91600001	91650000	0.634096	TIAM2
11	21300001	21350000	0.633625	MIR2284Z-2
3	53360001	53410000	0.633571	MIR2285K-5
7	44520001	44570000	0.633005	ZCCHC10
10	76360001	76410000	0.632941	ESR2
9	86660001	86710000	0.632846	ZC3H12D
19	44080001	44130000	0.632617	SLC25A39
19	44080001	44130000	0.632617	RUNDC3A
18	44840001	44890000	0.630283	WTIP
18	48340001	48390000	0.630007	EIF3K
3	9360001	9410000	0.629735	DCAF8
3	9360001	9410000	0.629735	PEX19
8	43460001	43510000	0.629646	DMRT2
11	27320001	27370000	0.629232	SIX3
18	52380001	52430000	0.628715	PVR
7	71560001	71610000	0.628509	TTC1
13	17880001	17930000	0.628322	PDSS1
19	42780001	42830000	0.627911	CNTD1
19	42780001	42830000	0.627911	COA3
19	42780001	42830000	0.627911	WNK4
7	17080001	17130000	0.627174	MYO1F
7	17080001	17130000	0.627174	ZNF414
26	48780001	48830000	0.626791	MGMT
14	3120001	3170000	0.626632	CHRAC1
14	80720001	80770000	0.626626	SNX16
2	84640001	84690000	0.626612	STK17B
1	125620001	125670000	0.626453	TRNAM-CAU
26	18820001	18870000	0.626428	MARVELD1
10	88620001	88670000	0.625921	ISM2
20	9080001	9130000	0.625571	ZNF366
17	63680001	63730000	0.625392	MYO1H
26	39600001	39650000	0.625203	RGS10
8	77140001	77190000	0.625146	C8H9orf64
8	75100001	75150000	0.625117	AQP7
3	20140001	20190000	0.625101	ECM1
25	3460001	3510000	0.625065	PAM16
26	18840001	18890000	0.625053	ZFYVE27
14	67860001	67910000	0.62505	PTDSS1
3	50140001	50190000	0.625028	CCDC18
16	26560001	26610000	0.623746	TLR5
18	48440001	48490000	0.623706	CAPN12
20	32620001	32670000	0.623567	OXCT1
4	102420001	102470000	0.62354	TMEM213
18	45660001	45710000	0.622925	ZNF792
14	69020001	69070000	0.622429	C14H8orf37
26	21060001	21110000	0.622302	CHUK
9	23720001	23770000	0.621979	C9H6orf58
16	51440001	51490000	0.621579	HES4
2	107140001	107190000	0.621385	GLB1L
2	107140001	107190000	0.621385	ANKZF1
2	107140001	107190000	0.621385	ATG9A
29	37220001	37270000	0.621255	TMEM132A
29	37220001	37270000	0.621255	TMEM109
11	10140001	10190000	0.621024	INO80B
11	10140001	10190000	0.621024	RTKN
21	4360001	4410000	0.620947	GABRG3
10	42820001	42870000	0.620821	ARF6
11	98180001	98230000	0.620755	FAM129B
11	83640001	83690000	0.620706	FAM84A
19	42240001	42290000	0.620653	KCNH4
9	87000001	87050000	0.620468	ULBP21
16	1220001	1270000	0.620249	OPTC
15	6720001	6770000	0.620222	CEP126
1	66040001	66090000	0.619899	ARGFX
21	22200001	22250000	0.619824	ZNF774
23	10540001	10590000	0.619753	CDKN1A
18	52440001	52490000	0.619447	CEACAM16
16	3020001	3070000	0.61942	NUAK2
4	43780001	43830000	0.619257	GSAP
3	108360001	108410000	0.619166	ZC3H12A
2	38980001	39030000	0.619063	GALNT5
2	38980001	39030000	0.619063	ERMN
25	26320001	26370000	0.618969	SEZ6L2
25	26320001	26370000	0.618969	ASPHD1
5	93220001	93270000	0.61872	LMO3
11	10080001	10130000	0.618617	TLX2
11	10080001	10130000	0.618617	DQX1
11	10080001	10130000	0.618617	AUP1
22	10740001	10790000	0.61842	GOLGA4
19	21840001	21890000	0.618418	NXN
2	110540001	110590000	0.618119	SGPP2
18	65620001	65670000	0.618004	RNF225
18	65620001	65670000	0.618004	RPS5
10	78500001	78550000	0.617801	CCDC196
27	42300001	42350000	0.617424	MIR6532
18	65740001	65790000	0.617137	MZF1
18	65740001	65790000	0.617137	UBE2M
18	65740001	65790000	0.617137	CHMP2A
3	100040001	100090000	0.617132	MAST2
3	94400001	94450000	0.617041	NRDC
26	51800001	51850000	0.616513	DPYSL4
6	25440001	25490000	0.615862	ADH4
13	16060001	16110000	0.615841	KIN
13	16060001	16110000	0.615841	ATP5F1C
15	57320001	57370000	0.615829	SLC5A12
7	43900001	43950000	0.615666	MEX3D
7	43900001	43950000	0.615666	PLK5
2	107440001	107490000	0.615319	OBSL1
2	107440001	107490000	0.615319	TMEM198
13	83220001	83270000	0.615249	CBLN4
14	55940001	55990000	0.614698	EMC2
21	67700001	67750000	0.614566	LBHD2
15	82920001	82970000	0.614557	STX3
26	18960001	19010000	0.614422	GOLGA7B
18	57400001	57450000	0.614393	LIM2
18	57400001	57450000	0.614393	NKG7
18	57400001	57450000	0.614393	CLDND2
4	87420001	87470000	0.614305	SLC13A1
8	79360001	79410000	0.614209	C8H9orf153
23	41340001	41390000	0.61395	DTNBP1
16	2820001	2870000	0.612998	RBBP5
16	2820001	2870000	0.612998	TMEM81
3	46620001	46670000	0.612744	PTBP2
14	77400001	77450000	0.612218	LRRCC1
23	35000001	35050000	0.611777	PRP-VII
15	52720001	52770000	0.611754	P2RY6
24	23560001	23610000	0.610758	MIR2285M-3
29	32960001	33010000	0.610544	JAM3
10	29360001	29410000	0.610303	FMN1
9	38900001	38950000	0.61007	REV3L
8	76820001	76870000	0.609883	UBQLN1
6	108740001	108790000	0.609676	BOD1L1
28	6160001	6210000	0.609325	MAP3K21
20	21980001	22030000	0.609196	GPBP1
3	70560001	70610000	0.609063	LRRIQ3
3	70560001	70610000	0.609063	FPGT
16	1900001	1950000	0.608837	REN
17	53580001	53630000	0.608834	ORAI1
3	9220001	9270000	0.608632	VANGL2
1	4720001	4770000	0.608375	KRTAP8-1
24	37040001	37090000	0.608323	EMILIN2
10	86220001	86270000	0.608198	EIF2B2
1	58280001	58330000	0.607724	USF3
5	25060001	25110000	0.607302	METAP2
19	43860001	43910000	0.607237	G6PC3
11	5540001	5590000	0.607112	PDCL3
3	26420001	26470000	0.606904	CD2
17	57040001	57090000	0.606814	PEBP1
10	99880001	99930000	0.606806	KCNK10
3	15500001	15550000	0.606616	DCST1
3	15500001	15550000	0.606616	ADAM15
3	15500001	15550000	0.606616	EFNA4
17	43400001	43450000	0.606206	ASIC5
9	101320001	101370000	0.606023	MPC1
5	26000001	26050000	0.605562	HOXC10
5	26000001	26050000	0.605562	MIR196A-2
8	60400001	60450000	0.605245	CCIN
11	11120001	11170000	0.604971	FBXO41
11	11120001	11170000	0.604971	EGR4
9	101260001	101310000	0.604904	SFT2D1
9	101260001	101310000	0.604904	PRR18
27	17520001	17570000	0.604859	ZFP42
11	96520001	96570000	0.604506	PBX3
20	4740001	4790000	0.604143	CREBRF
8	69300001	69350000	0.604002	NPM2
14	30900001	30950000	0.603702	SGK3
18	22000001	22050000	0.603606	FTO
22	53100001	53150000	0.603386	CCR3
1	59780001	59830000	0.603291	ZBTB20
1	94280001	94330000	0.602865	SPATA16
23	8740001	8790000	0.601984	SNRPC
6	43340001	43390000	0.601655	PPARGC1A
16	49540001	49590000	0.601409	PRDM16
5	50320001	50370000	0.601318	AVPR1A
3	102060001	102110000	0.60088	IPO13
27	33500001	33550000	0.600186	FGFR1
25	420001	470000	0.600132	CAPN15
18	65340001	65390000	0.599966	ZNF814
10	79120001	79170000	0.599921	MPP5
25	26360001	26410000	0.599885	MVP
11	29100001	29150000	0.599802	SOCS5
10	45600001	45650000	0.599467	PCLAF
29	44120001	44170000	0.599119	PACS1
21	44960001	45010000	0.598584	SNX6
14	81000001	81050000	0.598486	MIR2285N-6
3	59660001	59710000	0.598321	UOX
26	21800001	21850000	0.598008	PDZD7
26	21800001	21850000	0.598008	LZTS2
21	10520001	10570000	0.597975	NR2F2
24	23780001	23830000	0.597863	CCDC178
9	81460001	81510000	0.597499	SF3B5
11	43580001	43630000	0.597304	REL
1	45780001	45830000	0.597287	SENP7
6	93260001	93310000	0.597278	ANXA3
5	26680001	26730000	0.59724	PFDN5
5	26680001	26730000	0.59724	C5H12orf10
4	33040001	33090000	0.597137	CROT
10	62020001	62070000	0.596331	DUT
19	42880001	42930000	0.596139	SAO
24	35440001	35490000	0.596071	CETN1
8	83800001	83850000	0.595979	IARS
23	29860001	29910000	0.595899	OR2W1
2	107460001	107510000	0.595428	INHA
26	22720001	22770000	0.594942	HPS6
3	15280001	15330000	0.594752	FDPS
8	75000001	75050000	0.594659	CHMP5
25	3400001	3450000	0.594655	TFAP4
7	5040001	5090000	0.594448	MAST3
14	80820001	80870000	0.594279	ZFAND1
16	32360001	32410000	0.594126	HNRNPU
9	60720001	60770000	0.594008	RRAGD
19	10500001	10550000	0.593706	DHX40
19	42760001	42810000	0.593408	VPS25
19	42760001	42810000	0.593408	RAMP2
21	32000001	32050000	0.593349	RCN2
18	61840001	61890000	0.593221	U2AF2
10	72100001	72150000	0.593219	LRRC9
3	16200001	16250000	0.593194	AQP10
26	44440001	44490000	0.593008	ZRANB1
3	15000001	15050000	0.592793	DAP3
3	15000001	15050000	0.592793	MSTO1
5	116600001	116650000	0.592573	TRMU
24	40920001	40970000	0.592526	MIR2285O-4
26	37240001	37290000	0.59238	SHTN1
22	11820001	11870000	0.592204	EXOG
18	19040001	19090000	0.592142	NOD2
19	42280001	42330000	0.59181	STAT5B
9	93880001	93930000	0.59179	TMEM242
15	77240001	77290000	0.591535	CELF1
25	26180001	26230000	0.591173	ALDOA
18	4380001	4430000	0.591162	SYCE1L
18	4380001	4430000	0.591162	MON1B
19	42620001	42670000	0.591162	RETREG3
19	42620001	42670000	0.591162	PSMC3IP
3	8360001	8410000	0.591138	NECTIN4
24	42140001	42190000	0.591098	NAPG
3	99700001	99750000	0.590672	NSUN4
8	22860001	22910000	0.590584	IFNAG
25	26440001	26490000	0.590516	C25H16orf54
7	12700001	12750000	0.590167	HOOK2
7	12700001	12750000	0.590167	JUNB
7	12700001	12750000	0.590167	PRDX2
18	51240001	51290000	0.59015	RABAC1
8	45540001	45590000	0.590007	APBA1
27	33480001	33530000	0.589991	LETM2
9	93360001	93410000	0.589686	ARID1B
2	38820001	38870000	0.589363	CYTIP
1	66260001	66310000	0.589143	EAF2
8	60560001	60610000	0.58912	RNF38
8	59240001	59290000	0.588869	DNAJB5
18	51580001	51630000	0.588551	BSP1
7	7720001	7770000	0.587862	AKAP8
20	58600001	58650000	0.587851	TRIO
18	56260001	56310000	0.58783	VRK3
18	51560001	51610000	0.587775	BSP5
16	36740001	36790000	0.587551	NME7
15	73380001	73430000	0.587215	API5
6	64540001	64590000	0.58662	GABRG1
17	43340001	43390000	0.586305	TDO2
20	53300001	53350000	0.585929	MIR2361
20	53300001	53350000	0.585929	CDH18
10	81200001	81250000	0.585725	PLEKHD1
2	33940001	33990000	0.58572	KCNH7
7	43120001	43170000	0.585527	TPGS1
7	43120001	43170000	0.585527	MADCAM1
14	14800001	14850000	0.585449	NSMCE2
2	107320001	107370000	0.585444	SPEG
2	107320001	107370000	0.585444	DES
17	52900001	52950000	0.585408	ZCCHC8
3	15360001	15410000	0.585306	MTX1
3	15360001	15410000	0.585306	GBA
26	8660001	8710000	0.585306	SGMS1
10	38320001	38370000	0.585275	TMEM62
24	25980001	26030000	0.585043	DSC2
4	105460001	105510000	0.585014	PRSS58
15	57020001	57070000	0.584987	ANO3
10	11420001	11470000	0.58486	PSMC6
25	620001	670000	0.584732	CHTF18
25	620001	670000	0.584732	RPUSD1
25	620001	670000	0.584732	MSLN
6	113580001	113630000	0.584354	SORCS2
29	50020001	50070000	0.584343	BRSK2
15	52840001	52890000	0.584079	FAM168A
26	21760001	21810000	0.583918	SEMA4G
7	11220001	11270000	0.583385	DNAJB1
8	105320001	105370000	0.583218	PAPPA
19	54860001	54910000	0.5832	MGAT5B
13	15920001	15970000	0.583029	TAF3
2	85320001	85370000	0.582866	GTF3C3
24	2520001	2570000	0.582247	ZNF516
5	77100001	77150000	0.582212	DNM1L
5	77100001	77150000	0.582212	YARS2
9	53600001	53650000	0.582188	FUT9
25	1740001	1790000	0.582169	RNPS1
29	12380001	12430000	0.581906	ANKRD42
16	43080001	43130000	0.581699	CORT
16	43080001	43130000	0.581699	DFFA
7	8180001	8230000	0.581593	OR7C2
3	99540001	99590000	0.581481	KNCN
22	13820001	13870000	0.580718	ULK4
6	116800001	116850000	0.580634	SLBP
6	116800001	116850000	0.580634	TMEM129
26	15160001	15210000	0.580533	SLC25A6
4	86480001	86530000	0.580397	AASS
10	88480001	88530000	0.580296	GSTZ1
3	42720001	42770000	0.58023	CDC14A
4	70640001	70690000	0.580181	C4H7orf31
15	48880001	48930000	0.580077	OR51A7
9	15520001	15570000	0.580025	IMPG1
3	21440001	21490000	0.57933	ANKRD35
17	35180001	35230000	0.579295	ADAD1
17	35180001	35230000	0.579295	IL2
1	40940001	40990000	0.579289	EPHA6
10	15380001	15430000	0.579242	CORO2B
26	21380001	21430000	0.57922	HIF1AN
26	21380001	21430000	0.57922	NDUFB8
10	11980001	12030000	0.578788	KBTBD13
21	45060001	45110000	0.578766	CFL2
23	10080001	10130000	0.57815	BRPF3
11	10060001	10110000	0.578023	HTRA2
11	95820001	95870000	0.57799	GOLGA1
11	95820001	95870000	0.57799	ARPC5L
16	26800001	26850000	0.577824	CCDC185
13	25640001	25690000	0.577715	PRTFDC1
22	43900001	43950000	0.577673	IL17RD
3	50260001	50310000	0.577629	TMED5
18	62080001	62130000	0.577606	COX6B2
18	62080001	62130000	0.577606	FAM71E2
18	62080001	62130000	0.577606	IL11
7	46200001	46250000	0.577559	CAMLG
3	21400001	21450000	0.577497	RBM8A
21	56720001	56770000	0.577483	ATXN3
27	25140001	25190000	0.577117	PPP1R3B
18	50000001	50050000	0.576729	EGLN2
18	50000001	50050000	0.576729	RAB4B
18	50000001	50050000	0.576729	MIA
28	10580001	10630000	0.575859	ZP4
25	41720001	41770000	0.575739	COX19
1	44440001	44490000	0.575164	TMEM30C
18	46560001	46610000	0.574957	TYROBP
22	30060001	30110000	0.574877	MIR1284
13	38360001	38410000	0.574693	ZNF133
8	10300001	10350000	0.57429	ZNF395
7	11620001	11670000	0.573992	RLN3
22	32460001	32510000	0.573582	TMF1
3	9120001	9170000	0.572798	SLAMF6
17	17280001	17330000	0.572749	SCOC
9	83020001	83070000	0.572189	FBXO30
22	14620001	14670000	0.571759	VIPR1
8	74760001	74810000	0.5716	SMU1
8	74760001	74810000	0.5716	DNAJA1
18	65600001	65650000	0.571565	A1BG
19	52860001	52910000	0.571295	RBFOX3
5	97900001	97950000	0.571295	ETV6
8	106400001	106450000	0.570647	TRNAS-AGA
10	58420001	58470000	0.570484	TMOD3
17	28900001	28950000	0.570353	JADE1
7	43140001	43190000	0.570274	GZMM
7	43140001	43190000	0.570274	CDC34
23	10520001	10570000	0.57011	RPS4Y1
18	52500001	52550000	0.570066	CBLC
2	13660001	13710000	0.569458	FRZB
18	55400001	55450000	0.56929	PLEKHA4
10	26600001	26650000	0.569136	PNP
18	62100001	62150000	0.568981	KMT5C
6	26080001	26130000	0.568917	RAP1GDS1
18	46160001	46210000	0.568601	ATP4A
18	46160001	46210000	0.568601	TMEM147
18	46160001	46210000	0.568601	GAPDHS
23	40960001	41010000	0.568475	MYLIP
3	21420001	21470000	0.568343	ITGA10
3	21420001	21470000	0.568343	PEX11B
18	51540001	51590000	0.568299	BSP3
7	62940001	62990000	0.568157	G3BP1
16	39060001	39110000	0.568116	MYOC
11	43480001	43530000	0.568018	PAPOLG
3	94420001	94470000	0.567702	MIR761
26	21780001	21830000	0.567681	TWNK
26	21780001	21830000	0.567681	MRPL43
18	49580001	49630000	0.567627	AKT2
18	49580001	49630000	0.567627	CNTD2
18	49580001	49630000	0.567627	TTC9B
2	118020001	118070000	0.567581	SLC16A14
5	5000001	5050000	0.567331	KRR1
19	54660001	54710000	0.56677	SEC14L1
10	88640001	88690000	0.566463	SPTLC2
8	77920001	77970000	0.566347	NTRK2
19	55180001	55230000	0.566152	CYGB
4	11200001	11250000	0.565987	GNG11
13	16900001	16950000	0.565856	PRKCQ
10	37600001	37650000	0.565807	GANC
17	56840001	56890000	0.5657	TAOK3
7	65300001	65350000	0.565415	MFAP3
12	83600001	83650000	0.565156	TNFSF13B
8	75720001	75770000	0.565094	FAM219A
22	17280001	17330000	0.564969	SRGAP3
15	82980001	83030000	0.564538	GIF
15	82980001	83030000	0.564538	MRPL16
1	73860001	73910000	0.564163	ATP13A4
10	2380001	2430000	0.563427	YTHDC2
9	60320001	60370000	0.562842	CASP8AP2
4	14360001	14410000	0.562832	DLX5
10	101600001	101650000	0.562579	TDP1
11	5420001	5470000	0.562134	LONRF2
13	55020001	55070000	0.561965	LSM14B

## Sheet: Table S6
Table S6. A summary of genes from XP-CLR in Dianzhong cattle (compared to Chinese indicine).
Chrom	Starting position	Ending position	XP-CLR	Gene
14	67683566	67733566	249.691	SDC2
6	86525136	86575136	214.203	SLC4A4
9	50831231	50881231	158.858	FBXL4
6	43375136	43425136	148.054	PPARGC1A
6	69725136	69775136	131.965	PDGFRA
11	74877167	74927167	124.57	ITSN2
24	13931158	13981158	107.161	PIK3C3
18	57029165	57079165	101.332	CEACAM18
18	57029165	57079165	101.332	CTU1
18	57029165	57079165	101.332	KLK14
18	57029165	57079165	101.332	TRNAC-ACA
8	99043892	99093892	96.7326	PTPN3
4	99325867	99375867	94.3688	CNOT4
6	21425136	21475136	93.6973	TACR3
10	103196333	103246333	92.0671	TERB2
11	74927167	74977167	88.9023	PFN4
11	74927167	74977167	88.9023	FAM228B
11	74927167	74977167	88.9023	FAM228A
5	67903565	67953565	85.1564	EID3
5	67903565	67953565	85.1564	TXNRD1
12	66538102	66588102	84.936	GPC5
6	66425136	66475136	84.7069	CORIN
6	70175136	70225136	83.3839	KIT
4	77075867	77125867	82.3538	YKT6
4	77075867	77125867	82.3538	CAMK2B
8	25343892	25393892	77.5179	ADAMTSL1
12	52038102	52088102	76.4508	ACOD1
1	68525000	68575000	75.1916	KALRN
14	68033566	68083566	75.1066	GDF6
5	25503565	25553565	74.4382	NCKAP1L
5	25503565	25553565	74.4382	PDE1B
5	25503565	25553565	74.4382	PPP1R1A
15	4512105	4562105	72.3844	PDGFD
14	80933566	80983566	71.9003	ENPP2
7	62847866	62897866	71.8298	SPARC
1	94425000	94475000	67.1805	SPATA16
8	67193892	67243892	66.7841	SLC18A1
9	101281231	101331231	64.9425	SFT2D1
9	101281231	101331231	64.9425	PRR18
6	66225136	66275136	63.8165	ATP10D
7	62747866	62797866	62.7223	FAT2
12	52088102	52138102	60.3379	FBXL3
12	52088102	52138102	60.3379	CLN5
9	33831231	33881231	60.1406	KPNA5
9	33831231	33881231	60.1406	FAM162B
9	33831231	33881231	60.1406	GPRC6A
7	51147866	51197866	58.5808	NRG2
6	97675136	97725136	57.8023	THAP9
6	97675136	97725136	57.8023	SEC31A
10	102946333	102996333	56.7958	SPG11
10	102946333	102996333	56.7958	EIF3J
3	15029240	15079240	56.3622	DAP3
3	15029240	15079240	56.3622	MSTO1
3	15029240	15079240	56.3622	GON4L
10	102896333	102946333	56.2919	CTDSPL2
5	99753565	99803565	56.0549	TMEM52B
5	99753565	99803565	56.0549	GABARAPL1
17	28645919	28695919	55.2997	C17H4orf33
19	49751529	49801529	54.9792	TBCD
19	49751529	49801529	54.9792	B3GNTL1
22	4433929	4483929	53.9259	RBMS3
18	61979165	62029165	53.4063	ZNF628
18	61979165	62029165	53.4063	NAT14
18	61979165	62029165	53.4063	SSC5D
18	61979165	62029165	53.4063	SBK2
18	61979165	62029165	53.4063	SBK3
8	99293892	99343892	52.7115	PALM2
2	30649742	30699742	51.5752	CSRNP3
25	40192879	40242879	51.5664	SDK1
9	34631231	34681231	51.52	FRK
10	58596333	58646333	50.8861	TRNAC-GCA
10	58596333	58646333	50.8861	LYSMD2
10	58596333	58646333	50.8861	TMOD2
23	10875168	10925168	50.765	FGD2
23	10875168	10925168	50.765	MTCH1
23	10875168	10925168	50.765	PI16
18	21529165	21579165	49.6499	CHD9
14	67933566	67983566	49.076	MTERF3
14	67933566	67983566	49.076	PTDSS1
13	2255734	2305734	48.1078	PLCB4
3	96729240	96779240	47.6105	AGBL4
14	78183566	78233566	47.4964	RALYL
4	31475867	31525867	47.1165	TOMM7
16	65630160	65680160	46.2886	C16H1orf21
19	51151529	51201529	45.5675	TSPAN10
19	51151529	51201529	45.5675	PDE6G
19	51151529	51201529	45.5675	OXLD1
19	51151529	51201529	45.5675	CCDC137
1	64525000	64575000	45.5137	MAATS1
5	99403565	99453565	45.4673	KLRJ1
19	52851529	52901529	45.4217	RBFOX3
12	52188102	52238102	45.1871	MYCBP2
6	69175136	69225136	45.1308	LNX1
22	59833929	59883929	45.0649	PODXL2
22	59833929	59883929	45.0649	ABTB1
26	15038025	15088025	44.9908	FRA10AC1
5	4503565	4553565	44.5818	KCNC2
8	106593892	106643892	44.4145	ASTN2
18	15779165	15829165	43.5894	ITFG1
8	78993892	79043892	43.3704	AGTPBP1
8	88993892	89043892	42.5	SHC3
24	23831158	23881158	42.3589	CCDC178
26	49188025	49238025	42.2956	EBF3
9	88381231	88431231	42.1831	ZBTB2
9	88381231	88431231	42.1831	MIR2285E-2
9	88381231	88431231	42.1831	AKAP12
18	61879165	61929165	41.997	ZNF865
18	61879165	61929165	41.997	ZNF784
18	61879165	61929165	41.997	ZNF580
18	61879165	61929165	41.997	ZNF581
18	61879165	61929165	41.997	CCDC106
18	61879165	61929165	41.997	U2AF2
15	82862105	82912105	41.6523	OR10V1
3	92729240	92779240	41.3969	GLIS1
6	18225136	18275136	40.8135	DKK2
20	25385532	25435532	40.6523	NDUFS4
14	3083566	3133566	40.4153	AGO2
8	71643892	71693892	39.8649	ADAM7
9	61181231	61231231	39.5694	RNGTT
9	86831231	86881231	39.1409	LATS1
9	86831231	86881231	39.1409	KATNA1
22	10383929	10433929	39.0676	LRRFIP2
9	86231231	86281231	38.6983	UST
9	15431231	15481231	38.5679	MYO6
19	8801529	8851529	37.8588	SRSF1
9	28631231	28681231	37.4995	PKIB
16	680160	730160	37.0365	TMEM183A
8	27193892	27243892	35.9141	CNTLN
6	65675136	65725136	35.4078	GABRB1
26	15138025	15188025	35.2997	ASMTL
6	39775136	39825136	35.1257	SLIT2
9	62331231	62381231	34.7571	RARS2
9	62331231	62381231	34.7571	ORC3
6	65425136	65475136	34.5723	COX7B2
8	98843892	98893892	34.3675	EPB41L4B
3	15279240	15329240	33.6253	FDPS
3	15279240	15329240	33.6253	RUSC1
3	15279240	15329240	33.6253	ASH1L
10	103146333	103196333	33.4206	TRIM69
6	30075136	30125136	33.3186	PDLIM5
12	73538102	73588102	32.625	HS6ST3
3	119479240	119529240	32.6051	P2RY8
3	119479240	119529240	32.6051	IL3RA
21	31887547	31937547	32.5056	SCAPER
1	83675000	83725000	32.324	MCF2L2
17	7695919	7745919	32.3101	DCLK2
3	8429240	8479240	32.1753	F11R
3	8429240	8479240	32.1753	TSTD1
3	8429240	8479240	32.1753	USF1
3	8429240	8479240	32.1753	ARHGAP30
17	55195919	55245919	31.8732	ATXN2
7	62897866	62947866	31.4643	ATOX1
27	44028840	44078840	31.4604	ZNF385D
6	62825136	62875136	31.3067	KCTD8
9	86681231	86731231	31.2209	ZC3H12D
16	67130160	67180160	31.0019	HMCN1
22	10433929	10483929	30.8995	MLH1
5	97903565	97953565	30.8766	ETV6
3	15329240	15379240	30.8386	SCAMP3
3	15329240	15379240	30.8386	CLK2
3	15329240	15379240	30.8386	HCN3
3	15329240	15379240	30.8386	PKLR
6	69525136	69575136	30.7575	CHIC2
29	24452186	24502186	30.5291	PRMT3
14	67983566	68033566	30.511	UQCRB
15	56612105	56662105	30.3113	GDPD4
15	56612105	56662105	30.3113	MYO7A
18	46079165	46129165	30.1093	FFAR2
8	103793892	103843892	29.9605	TEX48
8	103793892	103843892	29.9605	TMEM268
18	46179165	46229165	29.572	ATP4A
18	46179165	46229165	29.572	TMEM147
18	46179165	46229165	29.572	GAPDHS
18	46179165	46229165	29.572	SBSN
2	30499742	30549742	29.2926	GALNT3
23	11775168	11825168	29.2343	ZFAND3
19	13901529	13951529	29.1956	DDX52
17	43995919	44045919	29.0879	ZNF605
9	88781231	88831231	28.7337	ESR1
10	102146333	102196333	28.7076	TTC7B
21	17637547	17687547	28.2391	AGBL1
18	48279165	48329165	28.1706	MIR2329-2
18	48279165	48329165	28.1706	MIR2329-1
18	48279165	48329165	28.1706	RYR1
15	27662105	27712105	28.0767	SIK3
11	75177167	75227167	27.8857	ATAD2B
20	51185532	51235532	27.7833	CDH12
1	94675000	94725000	27.5593	ECT2
27	19228840	19278840	27.299	PCM1
27	19228840	19278840	27.299	ASAH1
17	63695919	63745919	27.2817	MYO1H
17	63695919	63745919	27.2817	KCTD10
17	63695919	63745919	27.2817	UBE3B
22	59883929	59933929	27.1459	TPRA1
22	59883929	59933929	27.1459	MCM2
13	63155734	63205734	27.0252	ZNF341
13	63155734	63205734	27.0252	PXMP4
7	15447866	15497866	26.9082	SMARCA4
9	62781231	62831231	26.7975	CGA
3	3029240	3079240	26.7908	UCK2
3	379240	429240	26.7635	TIPRL
18	65629165	65679165	26.7296	RNF225
18	65629165	65679165	26.7296	RPS5
18	65629165	65679165	26.7296	A1BG
5	19253565	19303565	26.5849	POC1B
1	66525000	66575000	26.421	CD86
1	66525000	66575000	26.421	ILDR1
9	101381231	101431231	26.3317	RPS6KA2
4	13575867	13625867	26.1565	SLC25A13
11	75277167	75327167	26.0918	KLHL29
16	61980160	62030160	26.0196	XPR1
15	29312105	29362105	25.7051	DDX6
15	29312105	29362105	25.7051	TREH
2	118499742	118549742	25.5778	CAB39
18	17729165	17779165	25.4781	CBLN1
8	35993892	36043892	25.4662	PTPRD
13	83205734	83255734	25.4404	CBLN4
19	55301529	55351529	25.414	SPHK1
19	55301529	55351529	25.414	UBE2O
1	110025000	110075000	25.3591	VEPH1
9	52831231	52881231	25.2768	KLHL32
10	60946333	60996333	25.2401	GALK2
8	53643892	53693892	25.1847	GNAQ
8	53643892	53693892	25.1847	GNA14
13	55205734	55255734	25.0756	CDH4
26	38288025	38338025	25.0267	RAB11FIP2
6	97975136	98025136	24.924	PLAC8
19	62901529	62951529	24.8528	PRKCA
5	98853565	98903565	24.8502	STYK1
5	98853565	98903565	24.8502	YBX3
28	13979723	14029723	24.7316	BICC1
11	50377167	50427167	24.6098	DNAH6
11	74377167	74427167	24.4877	CENPO
11	74377167	74427167	24.4877	ADCY3
10	2446333	2496333	24.3793	YTHDC2
14	75883566	75933566	24.3452	CNGB3
8	76943892	76993892	24.2793	GKAP1
9	14831231	14881231	24.248	TMEM30A
9	14831231	14881231	24.248	COX7A2
15	6312105	6362105	24.2185	BIRC2
1	106575000	106625000	24.1782	TRNAF-GAA
1	106575000	106625000	24.1782	PPM1L
10	54046333	54096333	24.0895	TEX9
25	40092879	40142879	24.0165	MIR2390
10	100846333	100896333	24.0067	FOXN3
5	97503565	97553565	23.9326	LRP6
4	32175867	32225867	23.8456	CCDC126
2	14649742	14699742	23.6947	SSFA2
14	80833566	80883566	23.6788	ZFAND1
14	80833566	80883566	23.6788	CHMP4C
5	93303565	93353565	23.6454	LMO3
5	1253565	1303565	23.5985	THAP2
5	1253565	1303565	23.5985	ZFC3H1
9	15331231	15381231	23.3181	SENP6
5	53803565	53853565	23.2674	SLC16A7
12	76938102	76988102	23.2054	PCCA
24	28881158	28931158	22.8757	CDH2
10	90796333	90846333	22.6307	NRXN3
15	962105	1012105	22.6156	OR4C16
26	27538025	27588025	22.5722	SORCS1
19	62301529	62351529	22.4852	CEP112
26	19588025	19638025	22.4428	HPSE2
21	4287547	4337547	22.3776	GABRA5
1	94825000	94875000	22.2495	NCEH1
26	8938025	8988025	22.2412	SGMS1
3	29929240	29979240	22.2257	MAGI3
5	50603565	50653565	22.1673	PPM1H
4	114775867	114825867	22.1189	KMT2C
4	63675867	63725867	21.9545	BBS9
19	47351529	47401529	21.8221	TANC2
6	19975136	20025136	21.6372	TET2
12	2638102	2688102	21.6016	DIAPH3
26	21338025	21388025	21.5198	SEC31B
26	21338025	21388025	21.5198	WNT8B
8	79143892	79193892	21.4647	NAA35
27	31078840	31128840	21.2808	UNC5D
8	90143892	90193892	21.0803	MSANTD3
23	33275168	33325168	21.0084	MRS2
9	33881231	33931231	20.9463	ZUP1
16	23630160	23680160	20.9326	RAB3GAP2
16	23630160	23680160	20.9326	IARS2
10	43746333	43796333	20.8889	PYGL
10	43746333	43796333	20.8889	ABHD12B
2	38999742	39049742	20.6339	GALNT5
2	38999742	39049742	20.6339	ERMN
19	14001529	14051529	20.6127	HNF1B
4	19525867	19575867	20.5218	THSD7A
21	3937547	3987547	20.4579	GABRB3
24	32631158	32681158	20.3963	TTC39C
3	86629240	86679240	20.3559	FGGY
12	11488102	11538102	20.3252	NAA16
20	25135532	25185532	20.2853	ARL15
18	15829165	15879165	20.2328	PHKB
18	38329165	38379165	20.1753	ZFHX3
5	67703565	67753565	20.1257	HCFC2
3	70729240	70779240	20.1109	LRRIQ3
16	73430160	73480160	20.1055	UTP25
8	103943892	103993892	20.0543	TNFSF15
14	64383566	64433566	20.0283	RGS22
6	66975136	67025136	19.9317	TRNASTOP-UCA
6	66975136	67025136	19.9317	TEC
23	40475168	40525168	19.8551	ATXN1
28	41879723	41929723	19.4763	PPYR1
11	74427167	74477167	19.453	NCOA1
11	74427167	74477167	19.453	PTRHD1
6	16525136	16575136	19.4378	ETNPPL
13	8105734	8155734	19.3791	MACROD2
25	29842879	29892879	19.3744	AUTS2
7	5897866	5947866	19.3518	MYO9B
5	25603565	25653565	19.0896	GTSF1
17	15545919	15595919	19.0263	INPP4B
6	68325136	68375136	19.0202	USP46
8	1643892	1693892	18.9946	HPF1
1	73775000	73825000	18.8914	OPA1
26	39388025	39438025	18.8819	GRK5
2	37999742	38049742	18.8575	CCDC148
10	77496333	77546333	18.8428	FUT8
14	2983566	3033566	18.839	MIR151
14	2983566	3033566	18.839	PTK2
1	83775000	83825000	18.8224	B3GNT5
6	32325136	32375136	18.7693	GRID2
9	9581231	9631231	18.6294	FAM135A
9	92031231	92081231	18.5997	NOX3
12	83188102	83238102	18.5379	FAM155A
1	126975000	127025000	18.4185	TFDP2
1	101525000	101575000	18.3452	BCHE
3	16829240	16879240	18.2905	S100A5
13	53905734	53955734	18.2617	TPD52L2
13	53905734	53955734	18.2617	DNAJC5
11	75077167	75127167	18.233	UBXN2A
21	12787547	12837547	18.2062	MCTP2
8	79243892	79293892	18.1461	GOLM1
3	9229240	9279240	18.1232	VANGL2
13	38255734	38305734	17.9983	OVOL2
3	59729240	59779240	17.9812	SAMD13
3	59729240	59779240	17.9812	UOX
10	103096333	103146333	17.9505	B2M
3	94379240	94429240	17.909	RAB3B
9	14931231	14981231	17.8868	FILIP1
13	55155734	55205734	17.8491	TRNAW-CCA
13	55155734	55205734	17.8491	TAF4
10	53946333	53996333	17.834	MNS1
17	57295919	57345919	17.7838	KSR2
23	33025168	33075168	17.7608	ACOT13
23	33025168	33075168	17.7608	C23H6orf62
22	59783929	59833929	17.6626	MGLL
25	26142879	26192879	17.5979	GDPD3
25	26142879	26192879	17.5979	MAPK3
6	16475136	16525136	17.5666	COL25A1
9	50381231	50431231	17.4565	FAXC
9	50381231	50431231	17.4565	COQ3
8	70543892	70593892	17.3914	ENTPD4
1	41025000	41075000	17.3432	EPHA6
14	65533566	65583566	17.2347	STK3
3	104479240	104529240	17.2099	HIVEP3
5	97703565	97753565	17.0572	BCL2L14
5	42403565	42453565	17.0134	CPNE8
4	76975867	77025867	16.9612	NUDCD3
4	22125867	22175867	16.9411	ETV1
1	139675000	139725000	16.9354	B3GALT5
8	25293892	25343892	16.8488	SAXO1
9	50881231	50931231	16.8386	POU3F2
22	5083929	5133929	16.835	TGFBR2
10	38096333	38146333	16.8089	TTBK2
1	65425000	65475000	16.7906	GTF2E1
1	65425000	65475000	16.7906	RABL3
4	99425867	99475867	16.7859	STMP1
4	99425867	99475867	16.7859	NUP205
2	7199742	7249742	16.7714	COL5A2
25	10342879	10392879	16.7539	TXNDC11
25	10342879	10392879	16.7539	SNN
28	25179723	25229723	16.7353	DDX21
28	25179723	25229723	16.7353	DDX50
27	19578840	19628840	16.7154	MTUS1
13	38055734	38105734	16.5799	BANF2
6	50175136	50225136	16.5727	PCDH7
2	27199742	27249742	16.564	SPC25
2	27199742	27249742	16.564	G6PC2
2	27199742	27249742	16.564	ABCB11
15	25762105	25812105	16.5585	CADM1
2	30849742	30899742	16.5306	SCN2A
13	23655734	23705734	16.5284	PIP4K2A
6	40725136	40775136	16.5181	KCNIP4
29	31902186	31952186	16.4736	ETS1
10	36896333	36946333	16.4712	RPAP1
10	36896333	36946333	16.4712	ITPKA
10	36896333	36946333	16.4712	RTF1
18	25479165	25529165	16.4403	ADGRG5
18	25479165	25529165	16.4403	CCDC102A
18	25479165	25529165	16.4403	DOK4
9	75931231	75981231	16.3651	ARFGEF3
15	52362105	52412105	16.3378	FCHSD2
15	52362105	52412105	16.3378	ATG16L2
21	51337547	51387547	16.3312	LRFN5
1	32925000	32975000	16.3017	CADM2
17	9745919	9795919	16.2917	NR3C2
5	69853565	69903565	16.2875	RFX4
8	103343892	103393892	16.2428	COL27A1
29	24302186	24352186	16.1253	SLC6A5
17	55045919	55095919	16.0855	CUX2
1	93975000	94025000	16.0467	NLGN1
4	32025867	32075867	15.9934	IGF2BP3
10	54196333	54246333	15.9631	RFX7
17	17245919	17295919	15.9612	CLGN
17	17245919	17295919	15.9612	MGAT4D
13	26505734	26555734	15.9316	MYO3A
10	102796333	102846333	15.9074	CASC4
20	71485532	71535532	15.7679	CEP72
20	71485532	71535532	15.7679	TPPP
6	70775136	70825136	15.7183	SRD5A3
4	96725867	96775867	15.6934	CHCHD3
1	65375000	65425000	15.6629	HGD
19	8201529	8251529	15.6216	MSI2
17	57095919	57145919	15.5555	VSIG10
22	14533929	14583929	15.516	CCK
22	14533929	14583929	15.516	TRAK1
8	103393892	103443892	15.5067	MIR455
16	65680160	65730160	15.4681	EDEM3
6	70975136	71025136	15.4427	PDCL2
8	96693892	96743892	15.314	ZNF462
13	62605734	62655734	15.3059	BPIFA2B
13	62605734	62655734	15.3059	BPIFA2D
7	5997866	6047866	15.2793	HAUS8
29	1502186	1552186	15.2479	DEUP1
17	50695919	50745919	15.2337	AACS
18	45979165	46029165	15.1636	CD22
18	45979165	46029165	15.1636	TRNAV-CAC
18	45979165	46029165	15.1636	MAG
18	45979165	46029165	15.1636	HAMP
18	45979165	46029165	15.1636	USF2
18	45979165	46029165	15.1636	LSR
14	48833566	48883566	15.1395	TRPS1
21	56287547	56337547	15.1242	CATSPERB
28	35579723	35629723	15.0977	SFTPD
6	63325136	63375136	15.0164	GNPDA2
8	65043892	65093892	15.0121	ERP44
29	36402186	36452186	14.8322	ZBTB44
1	66625000	66675000	14.7958	CASR
23	10625168	10675168	14.7811	CPNE5
23	10625168	10675168	14.7811	RAB44
3	73679240	73729240	14.7035	NEGR1
5	43153565	43203565	14.6167	CNOT2
8	70493892	70543892	14.5515	LOXL2
4	101175867	101225867	14.5185	DGKI
27	42678840	42728840	14.454	UBE2E2
17	70245919	70295919	14.448	SFI1
10	32746333	32796333	14.4359	MEIS2
10	101996333	102046333	14.3944	CALM1
5	26853565	26903565	14.3938	TNS2
5	26853565	26903565	14.3938	SPRYD3
5	26853565	26903565	14.3938	IGFBP6
5	26853565	26903565	14.3938	SOAT2
4	105475867	105525867	14.3774	PRSS58
4	27825867	27875867	14.3221	FERD3L
3	119529240	119579240	14.3053	AKAP17A
15	6012105	6062105	14.2893	MMP20
27	13428840	13478840	14.2583	TENM3
3	10529240	10579240	14.2168	CADM3
23	10525168	10575168	14.1794	CDKN1A
23	10525168	10575168	14.1794	RPS4Y1
13	27755734	27805734	14.1781	OPTN
18	56829165	56879165	14.012	C18H19orf48
18	56829165	56879165	14.012	ACP4
18	56829165	56879165	14.012	GPR32
16	55280160	55330160	14.0007	RC3H1
5	99603565	99653565	13.952	KLRD1
5	99603565	99653565	13.952	KLRK1
4	49325867	49375867	13.9199	NRCAM
19	52801529	52851529	13.8771	ENPP7
4	76825867	76875867	13.791	DDX56
4	76825867	76875867	13.791	TMED4
4	76825867	76875867	13.791	OGDH
21	47337547	47387547	13.7552	SLC25A21
17	39845919	39895919	13.665	RAPGEF2
13	30355734	30405734	13.6036	MINDY3
26	51838025	51888025	13.4881	STK32C
26	51838025	51888025	13.4881	DPYSL4
5	94203565	94253565	13.4808	EPS8
16	11980160	12030160	13.4336	CDC73
13	69855734	69905734	13.4257	ZHX3
4	94425867	94475867	13.3555	TSGA13
4	94425867	94475867	13.3555	COPG2
3	29379240	29429240	13.3497	HIPK1
3	29379240	29429240	13.3497	OLFML3
26	7238025	7288025	13.3138	PRKG1
24	8181158	8231158	13.2718	CCDC102B
14	54833566	54883566	13.2537	PKHD1L1
14	54833566	54883566	13.2537	EBAG9
14	54833566	54883566	13.2537	SYBU
24	23531158	23581158	13.221	ASXL3
6	25425136	25475136	13.1862	ADH6
6	64875136	64925136	13.1779	GABRA2
4	98825867	98875867	13.1613	STRA8
4	98825867	98875867	13.1613	WDR91
26	51738025	51788025	13.1289	JAKMIP3
18	14379165	14429165	13.1254	ANKRD11
22	1783929	1833929	13.1091	SLC4A7
8	103643892	103693892	13.0919	WHRN
12	50188102	50238102	13.069	TRNAG-CCC
26	24388025	24438025	13.0659	STN1
26	24388025	24438025	13.0659	SH3PXD2A
4	23725867	23775867	13.0334	AGMO
4	46175867	46225867	13.0221	KMT2E
28	23279723	23329723	13.0051	CTNNA3
5	99503565	99553565	12.9941	NKG2C
5	99503565	99553565	12.9941	NKG2A
24	7781158	7831158	12.9782	DOK6
26	50288025	50338025	12.9434	TCERG1L
7	62997866	63047866	12.9334	GLRA1
7	62997866	63047866	12.9334	G3BP1
9	12781231	12831231	12.9105	DDX43
5	26753565	26803565	12.8324	ITGB7
5	26753565	26803565	12.8324	RARG
5	26753565	26803565	12.8324	MFSD5
10	13596333	13646333	12.8175	SMAD6
19	50951529	51001529	12.8073	ALYREF
19	50951529	51001529	12.8073	ANAPC11
19	50951529	51001529	12.8073	NPB
19	50951529	51001529	12.8073	MIR2347
19	50951529	51001529	12.8073	PCYT2
19	50951529	51001529	12.8073	SIRT7
19	50951529	51001529	12.8073	MAFG
19	50951529	51001529	12.8073	PYCR1
19	50951529	51001529	12.8073	MYADML2
3	6779240	6829240	12.7973	DDR2
11	100527167	100577167	12.7943	NCS1
4	113675867	113725867	12.7908	GBX1
4	113675867	113725867	12.7908	AGAP3
10	58496333	58546333	12.7561	TMOD3
4	60875867	60925867	12.7357	KIAA0895
4	60875867	60925867	12.7357	ANLN
9	83231231	83281231	12.711	SHPRH
5	12453565	12503565	12.7031	TMTC2
16	19280160	19330160	12.6889	USH2A
9	89231231	89281231	12.6483	SYNE1
19	36101529	36151529	12.5867	CACNA1G
18	51779165	51829165	12.5754	ZNF576
18	51779165	51829165	12.5754	IRGQ
27	25528840	25578840	12.5708	TNKS
1	53275000	53325000	12.5646	CIP2A
16	62080160	62130160	12.524	STX6
16	62080160	62130160	12.524	KIAA1614
5	97153565	97203565	12.498	CREBL2
5	97153565	97203565	12.498	GPR19
4	25175867	25225867	12.4782	BZW2
13	36855734	36905734	12.4287	MKX
6	12025136	12075136	12.4258	CAMK2D
20	4585532	4635532	12.413	ERGIC1
28	28879723	28929723	12.4107	OIT3
28	28879723	28929723	12.4107	MCU
16	1030160	1080160	12.4086	CHIT1
3	8079240	8129240	12.3379	TRNAL-CAG
3	8079240	8129240	12.3379	TRNAG-GCC
3	8079240	8129240	12.3379	TRNAD-GUC
3	8079240	8129240	12.3379	TRNAG-UCC
3	8079240	8129240	12.3379	TRNAE-CUC
9	53631231	53681231	12.2988	FUT9
17	10345919	10395919	12.2919	ARHGAP10
3	10379240	10429240	12.2759	FCER1A
3	10379240	10429240	12.2759	OR10J3
22	42383929	42433929	12.264	C22H3orf67
14	77383566	77433566	12.2034	E2F5
14	77383566	77433566	12.2034	C14H8orf59
4	37575867	37625867	12.1808	PCLO
28	13029723	13079723	12.1606	ZNF25
11	69327167	69377167	12.1602	LCLAT1
2	6649742	6699742	12.1144	ASNSD1
2	6649742	6699742	12.1144	ANKAR
15	45212105	45262105	12.1124	OLFML1
15	45212105	45262105	12.1124	PPFIBP2
9	49931231	49981231	12.0595	MCHR2
15	57362105	57412105	12.0571	SLC5A12
15	29212105	29262105	12.0342	PHLDB1
15	29212105	29262105	12.0342	ARCN1
15	29212105	29262105	12.0342	IFT46
4	84825867	84875867	11.9509	KCND2
5	86453565	86503565	11.9483	SOX5
19	37151529	37201529	11.9361	PHB
11	87627167	87677167	11.8765	TAF1B
11	87627167	87677167	11.8765	GRHL1
16	23680160	23730160	11.8706	MIR664B
19	42701529	42751529	11.8693	CNTNAP1
19	42701529	42751529	11.8693	CCR10
19	42701529	42751529	11.8693	PLEKHH3
19	42701529	42751529	11.8693	TUBG2
5	66603565	66653565	11.8567	PAH
6	17475136	17525136	11.8254	PAPSS1
21	13937547	13987547	11.8193	RGMA
1	44375000	44425000	11.7903	FILIP1L
1	44375000	44425000	11.7903	CMSS1
14	70583566	70633566	11.7868	FAM92A
22	33083929	33133929	11.7201	FAM19A1
1	58275000	58325000	11.6997	USF3
1	58275000	58325000	11.6997	SIDT1
10	58396333	58446333	11.6427	LEO1
15	24562105	24612105	11.621	ZBTB16
17	57695919	57745919	11.6164	NOS1
4	40425867	40475867	11.6147	CD36
29	6802186	6852186	11.6095	GRM5
5	63053565	63103565	11.5933	ANKS1B
3	94579240	94629240	11.5929	OSBPL9
18	21829165	21879165	11.5852	AKTIP
18	21829165	21879165	11.5852	RBL2
25	10542879	10592879	11.5792	GSPT1
25	10542879	10592879	11.5792	RSL1D1
3	59929240	59979240	11.5464	PRKACB
4	97025867	97075867	11.5092	EXOC4
10	88696333	88746333	11.4572	SPTLC2
15	43112105	43162105	11.4514	ZNF143
7	43647866	43697866	11.4513	MIDN
7	43647866	43697866	11.4513	ATP5F1D
7	43647866	43697866	11.4513	CBARP
7	43647866	43697866	11.4513	STK11
23	39275168	39325168	11.4184	TRNAA-UGC
3	100429240	100479240	11.3623	NASP
3	100429240	100479240	11.3623	CCDC17
3	100429240	100479240	11.3623	GPBP1L1
8	74493892	74543892	11.355	PTK2B
6	30775136	30825136	11.3281	TRNAE-UUC
25	26042879	26092879	11.3107	NUPR1
25	26042879	26092879	11.3107	IL27
25	26042879	26092879	11.3107	APOBR
25	26042879	26092879	11.3107	CLN3
10	29796333	29846333	11.2668	FMN1
4	114025867	114075867	11.2391	RHEB
29	34352186	34402186	11.2283	OPCML
9	56831231	56881231	11.1892	EPHA7
18	56979165	57029165	11.1196	KLK13
18	56979165	57029165	11.1196	KLK12
18	56979165	57029165	11.1196	KLK11
18	56979165	57029165	11.1196	KLK10
18	56979165	57029165	11.1196	KLK9
11	100677167	100727167	11.1173	HMCN2
2	35949742	35999742	11.0974	RBMS1
5	70203565	70253565	11.0967	MTERF2
5	70203565	70253565	11.0967	TMEM263
6	12225136	12275136	11.0766	ANK2
23	10075168	10125168	11.0752	BRPF3
1	139425000	139475000	11.0289	LCA5L
1	139425000	139475000	11.0289	WRB
2	6099742	6149742	10.9946	C2H2orf88
2	6099742	6149742	10.9946	HIBCH
21	35137547	35187547	10.9911	STXBP6
9	36531231	36581231	10.9776	MARCKS

## Sheet: Table S7
Table S7. A summary of genes from XP-EHH in Dianzhong cattle (compared to Chinese indicine).
Chrom	Starting position	Ending position	XP-EHH	Gene
12	51960001	52010000	3.06	KCTD12
10	103160001	103210000	3.03	TERB2
10	103120001	103170000	2.98	TRIM69
13	62780001	62830000	2.85	CDK5RAP1
5	66700001	66750000	2.81	ASCL1
18	57020001	57070000	2.81	CTU1
14	77400001	77450000	2.8	LRRCC1
3	17900001	17950000	2.79	LCE1B
13	62560001	62610000	2.77	BPIFA2D
18	62020001	62070000	2.76	SHISA7
18	62020001	62070000	2.76	ISOC2
14	67920001	67970000	2.75	MTERF3
13	62760001	62810000	2.75	BPIFB5
12	52020001	52070000	2.75	ACOD1
3	15320001	15370000	2.71	CLK2
3	15320001	15370000	2.71	HCN3
19	49760001	49810000	2.69	MIR2344
9	15520001	15570000	2.68	IMPG1
3	7020001	7070000	2.65	SH2D1B
14	3060001	3110000	2.65	AGO2
19	61380001	61430000	2.63	ABCA6
24	41560001	41610000	2.6	RALBP1
3	15300001	15350000	2.58	PKLR
19	49720001	49770000	2.58	TBCD
4	76980001	77030000	2.56	CAMK2B
11	11160001	11210000	2.56	CCT7
9	50760001	50810000	2.54	FBXL4
3	15340001	15390000	2.54	FAM189B
3	15340001	15390000	2.54	SCAMP3
24	41620001	41670000	2.52	PPP4R1
5	67880001	67930000	2.51	EID3
18	57040001	57090000	2.51	CEACAM18
19	41140001	41190000	2.5	KRT40
11	11180001	11230000	2.5	SMYD5
11	11180001	11230000	2.5	PRADC1
3	15260001	15310000	2.49	RUSC1
22	51540001	51590000	2.49	CATHL1
22	51540001	51590000	2.49	CAMP
18	62040001	62090000	2.48	UBE2S
9	86700001	86750000	2.47	PPIL4
24	23780001	23830000	2.46	CCDC178
19	57620001	57670000	2.44	SDK2
7	5960001	6010000	2.42	HAUS8
17	2040001	2090000	2.42	NPY2R
10	60640001	60690000	2.42	DTWD1
8	76380001	76430000	2.4	FRMD3
14	67940001	67990000	2.4	UQCRB
5	83780001	83830000	2.39	MIR2436
5	83780001	83830000	2.39	BHLHE41
5	67860001	67910000	2.39	TXNRD1
3	17980001	18030000	2.39	KPRP
24	41500001	41550000	2.39	TWSG1
18	61980001	62030000	2.39	ZNF628
18	61980001	62030000	2.39	NAT14
4	77080001	77130000	2.38	YKT6
19	41160001	41210000	2.38	KRTAP3-3
7	15820001	15870000	2.36	ECSIT
3	15000001	15050000	2.36	DAP3
3	15000001	15050000	2.36	MSTO1
24	56580001	56630000	2.36	ST8SIA3
9	15200001	15250000	2.35	SENP6
7	15840001	15890000	2.35	CNN1
6	66060001	66110000	2.35	COMMD8
16	460001	510000	2.35	OR5L1
14	3120001	3170000	2.35	CHRAC1
7	43560001	43610000	2.34	SBNO2
13	62240001	62290000	2.34	SUN5
5	26820001	26870000	2.33	SOAT2
2	62420001	62470000	2.33	TMEM163
13	62260001	62310000	2.32	BPIFB2
3	15280001	15330000	2.31	FDPS
23	12920001	12970000	2.31	SAYSD1
9	15360001	15410000	2.3	MYO6
19	9200001	9250000	2.3	MPO
7	43540001	43590000	2.29	GPX4
7	43540001	43590000	2.29	POLR2E
20	25360001	25410000	2.29	NDUFS4
19	52860001	52910000	2.29	RBFOX3
22	51520001	51570000	2.28	NME6
14	2960001	3010000	2.27	MIR151
2	30120001	30170000	2.26	SCN1A
15	82860001	82910000	2.26	OR10V1
13	62280001	62330000	2.26	BPIFB6
10	102920001	102970000	2.26	EIF3J
7	15800001	15850000	2.24	ZNF653
26	10300001	10350000	2.24	LIPF
13	53100001	53150000	2.24	PDYN
18	62060001	62110000	2.23	TMEM190
18	62060001	62110000	2.23	TMEM238
18	62060001	62110000	2.23	RPL28
12	52080001	52130000	2.23	FBXL3
5	83820001	83870000	2.22	RASSF8
6	70120001	70170000	2.21	KIT
12	52100001	52150000	2.21	MYCBP2
11	11200001	11250000	2.21	NOTO
10	79420001	79470000	2.21	PIGH
1	7220001	7270000	2.2	N6AMT1
5	26840001	26890000	2.19	SPRYD3
5	26840001	26890000	2.19	IGFBP6
12	52060001	52110000	2.19	CLN5
7	15860001	15910000	2.18	ELOF1
3	15060001	15110000	2.18	ASH1L
1	40940001	40990000	2.18	EPHA6
10	103020001	103070000	2.18	PATL2
8	69200001	69250000	2.17	XPO7
2	90820001	90870000	2.15	BMPR2
2	86140001	86190000	2.15	MARS2
8	53020001	53070000	2.14	FOXB2
4	99140001	99190000	2.14	CNOT4
1	83720001	83770000	2.14	B3GNT5
8	22860001	22910000	2.13	IFNAG
28	26640001	26690000	2.13	PALD1
9	62420001	62470000	2.12	CFAP206
10	102940001	102990000	2.11	SPG11
7	15780001	15830000	2.1	ELAVL3
7	15780001	15830000	2.1	PRKCSH
14	77360001	77410000	2.1	E2F5
14	77360001	77410000	2.1	C14H8orf59
2	23980001	24030000	2.09	PDK1
13	62720001	62770000	2.09	BPIFB1
13	62100001	62150000	2.09	DNMT3B
3	99580001	99630000	2.08	DMBX1
11	27320001	27370000	2.08	SIX3
9	62380001	62430000	2.07	SLC35A1
8	67200001	67250000	2.07	SLC18A1
4	77100001	77150000	2.07	GCK
3	117040001	117090000	2.07	LRRFIP1
19	54860001	54910000	2.07	MGAT5B
19	43940001	43990000	2.07	ASB16
19	43940001	43990000	2.07	C19H17orf53
1	44040001	44090000	2.06	CMSS1
5	66580001	66630000	2.04	PAH
2	86280001	86330000	2.04	PLCL1
21	48300001	48350000	2.04	SSTR1
18	57420001	57470000	2.04	SIGLEC10
18	57420001	57470000	2.04	C18H19orf84
8	69180001	69230000	2.03	DOK2
19	49820001	49870000	2.03	ZNF750
18	62080001	62130000	2.03	COX6B2
18	62080001	62130000	2.03	FAM71E2
18	62080001	62130000	2.03	IL11
18	57400001	57450000	2.03	LIM2
18	57400001	57450000	2.03	NKG7
18	57400001	57450000	2.03	CLDND2
10	79060001	79110000	2.03	FAM71D
8	53140001	53190000	2.02	VPS13A
3	9220001	9270000	2.02	VANGL2
11	5540001	5590000	2.02	PDCL3
11	7160001	7210000	2.01	IL18RAP
9	62300001	62350000	2	RARS2
7	43520001	43570000	2	ARHGAP45
2	20740001	20790000	2	HOXD9
2	20740001	20790000	2	HOXD8
19	41120001	41170000	1.99	KRT39
18	19020001	19070000	1.99	SNX20
9	96640001	96690000	1.98	MAP3K4
3	6940001	6990000	1.98	UHMK1
2	90740001	90790000	1.98	NOP58
22	51560001	51610000	1.98	CATHL4
24	23560001	23610000	1.97	MIR2285M-3
7	62860001	62910000	1.96	ATOX1
2	86180001	86230000	1.96	BOLL
26	49120001	49170000	1.95	EBF3
22	53100001	53150000	1.95	CCR3
18	57360001	57410000	1.95	VSIG10L
18	57360001	57410000	1.95	IGLON5
15	82920001	82970000	1.95	STX3
13	62140001	62190000	1.95	MAPRE1
11	5500001	5550000	1.95	NMS
3	98900001	98950000	1.94	STIL
10	60680001	60730000	1.94	FAM227B
7	81200001	81250000	1.93	CKMT2
22	51500001	51550000	1.93	SPINK8
14	75880001	75930000	1.93	CNGB3
13	66420001	66470000	1.93	NNAT
13	66420001	66470000	1.93	BLCAP
10	103060001	103110000	1.93	B2M
3	9040001	9090000	1.92	CD84
3	46620001	46670000	1.92	PTBP2
28	26560001	26610000	1.92	EIF4EBP2
19	41180001	41230000	1.92	KRTAP3-1
18	57380001	57430000	1.92	ETFB
1	9540001	9590000	1.91	ADAMTS1
16	1220001	1270000	1.91	OPTC
10	76360001	76410000	1.91	ESR2
10	27380001	27430000	1.91	OR4K13
5	87520001	87570000	1.9	ETNK1
5	25500001	25550000	1.9	NCKAP1L
3	14900001	14950000	1.9	GON4L
2	85960001	86010000	1.9	COQ10B
19	9240001	9290000	1.9	TSPOAP1
18	61960001	62010000	1.9	SSC5D
18	57000001	57050000	1.9	KLK14
15	83020001	83070000	1.9	TCN1
14	43080001	43130000	1.9	MRPS28
3	94400001	94450000	1.89	NRDC
3	107960001	108010000	1.89	INPP5B
20	26060001	26110000	1.89	ITGA1
7	46280001	46330000	1.88	C7H5orf24
6	39740001	39790000	1.88	SLIT2
4	92520001	92570000	1.88	IMPDH1
29	26420001	26470000	1.88	SAA2
1	6960001	7010000	1.88	MAP3K7CL
13	62520001	62570000	1.88	BPIFA2C
7	46200001	46250000	1.87	CAMLG
3	49880001	49930000	1.87	FNBP1L
16	44580001	44630000	1.87	RERE
14	18060001	18110000	1.87	HAS2
5	100940001	100990000	1.86	M6PR
2	20720001	20770000	1.86	MIR10B
2	20720001	20770000	1.86	HOXD4
20	25540001	25590000	1.86	FST
13	38660001	38710000	1.86	SCP2D1
8	60280001	60330000	1.85	RECK
3	15400001	15450000	1.85	KRTCAP2
3	15400001	15450000	1.85	TRIM46
2	62320001	62370000	1.85	ACMSD
29	37100001	37150000	1.84	MS4A10
2	20760001	20810000	1.84	HOXD11
2	20760001	20810000	1.84	HOXD10
13	62320001	62370000	1.84	BPIFB3
7	62840001	62890000	1.83	SPARC
29	37080001	37130000	1.83	MS4A15
24	41740001	41790000	1.83	RAB31
26	51900001	51950000	1.82	LRRC27
23	36780001	36830000	1.82	CDKAL1
15	66720001	66770000	1.82	PRR5L
7	5780001	5830000	1.81	ABHD8
7	5780001	5830000	1.81	MRPL34
23	12880001	12930000	1.81	GLP1R
17	44060001	44110000	1.81	ZNF140
14	68020001	68070000	1.81	GDF6
4	77140001	77190000	1.8	MYL7
25	41340001	41390000	1.8	PSMG3
15	77040001	77090000	1.8	PACSIN3
11	10700001	10750000	1.8	ACTG2
4	77180001	77230000	1.79	POLM
2	90700001	90750000	1.79	SUMO1
23	47960001	48010000	1.79	SSR1
18	19040001	19090000	1.79	NOD2
5	97300001	97350000	1.78	BORCS5
5	105300001	105350000	1.78	KCNA6
25	20440001	20490000	1.78	HS3ST2
18	51540001	51590000	1.78	BSP3
14	2620001	2670000	1.78	SLC45A4
1	28820001	28870000	1.78	TRNAS-GGA
11	24420001	24470000	1.78	PKDCC
3	24080001	24130000	1.77	TBX15
29	37240001	37290000	1.77	SLC15A3
28	43180001	43230000	1.77	LRRC18
19	41200001	41250000	1.77	KRTAP1-1
1	9400001	9450000	1.77	ADAMTS5
13	62340001	62390000	1.77	BPIFB4
9	96920001	96970000	1.76	PRKN
9	41460001	41510000	1.76	FOXO3
8	53640001	53690000	1.76	GNAQ
7	44780001	44830000	1.76	FSTL4
7	15880001	15930000	1.76	ACP5
3	15360001	15410000	1.76	MTX1
3	15360001	15410000	1.76	GBA
21	51280001	51330000	1.76	LRFN5
19	61560001	61610000	1.76	MGC134105
16	44300001	44350000	1.76	GPR157
15	82780001	82830000	1.76	PATL1
15	77060001	77110000	1.76	DDB2
13	60080001	60130000	1.76	RSPO4
13	16900001	16950000	1.76	PRKCQ
9	96740001	96790000	1.75	AGPAT4
8	67320001	67370000	1.75	LZTS1
29	41720001	41770000	1.75	HRASLS5
3	33540001	33590000	1.74	MIR2413
23	11500001	11550000	1.74	MDGA1
17	57200001	57250000	1.74	KSR2

## Sheet: Table S8
Table S8. A summary of genes from Fst in Dianzhong cattle (compared to Indian indicine).
Chrom	Starting position	Ending position	Fst	Gene
11	20040001	20090000	0.55577	CDC42EP3
2	62320001	62370000	0.544874	ACMSD
10	26640001	26690000	0.522581	OSGEP
10	26640001	26690000	0.522581	APEX1
17	50760001	50810000	0.519553	BRI3BP
10	26620001	26670000	0.505432	PIP4P1
2	62280001	62330000	0.485268	CCNT2
21	21580001	21630000	0.472344	GDPGP1
21	21580001	21630000	0.472344	CIB1
19	51220001	51270000	0.450358	MIR3533
19	51220001	51270000	0.450358	ACTG1
22	56020001	56070000	0.448847	MIR2372
29	46120001	46170000	0.429445	CPT1A
4	77080001	77130000	0.42598	YKT6
5	111360001	111410000	0.422466	TNRC6B
22	32460001	32510000	0.421182	TMF1
19	51200001	51250000	0.419389	FSCN2
22	53180001	53230000	0.416952	CCR1
11	50060001	50110000	0.414797	TMSB10
19	51260001	51310000	0.411975	BAHCC1
18	57020001	57070000	0.409459	CTU1
1	111840001	111890000	0.409253	C1H3orf33
2	62220001	62270000	0.403655	MAP3K19
29	46060001	46110000	0.399277	GAL
19	51180001	51230000	0.398951	FAAP100
7	26900001	26950000	0.398524	44258
29	46080001	46130000	0.398505	TESMIN
7	14280001	14330000	0.397448	ZNF266
3	99160001	99210000	0.392432	CYP4A11
7	62860001	62910000	0.391142	ATOX1
10	60640001	60690000	0.390665	DTWD1
22	32500001	32550000	0.389535	EOGT
16	4380001	4430000	0.389502	DYRK3
1	111680001	111730000	0.389049	GMPS
27	37160001	37210000	0.386875	POLB
7	5740001	5790000	0.384753	GTPBP3
29	43520001	43570000	0.382684	SLC25A45
29	43520001	43570000	0.382684	TIGD3
5	103460001	103510000	0.380878	PTPN6
5	103460001	103510000	0.380878	MIR200C
5	103460001	103510000	0.380878	MIR141
5	103460001	103510000	0.380878	PHB2
6	25280001	25330000	0.380866	ADH6
5	31020001	31070000	0.380025	CCNT1
29	27740001	27790000	0.37837	OR8B4
2	95960001	96010000	0.377188	CCNYL1
28	6160001	6210000	0.374397	MAP3K21
2	73340001	73390000	0.373326	NIFK
7	5720001	5770000	0.370486	PLVAP
7	5720001	5770000	0.370486	CCDC194
8	60440001	60490000	0.368238	CLTA
5	31060001	31110000	0.367995	KANSL2
1	97240001	97290000	0.366973	GPR160
16	46940001	46990000	0.366086	ACOT7
11	27760001	27810000	0.364317	SRBD1
10	35420001	35470000	0.363966	GPR176
15	29080001	29130000	0.362684	KMT2A
10	26600001	26650000	0.361935	PNP
21	21600001	21650000	0.358688	VPS33B
21	21600001	21650000	0.358688	NGRN
17	45060001	45110000	0.358556	MIR6520
9	33200001	33250000	0.358225	DCBLD1
7	61440001	61490000	0.355148	PDGFRB
18	14840001	14890000	0.352175	SHCBP1
6	67140001	67190000	0.352103	FRYL
6	67140001	67190000	0.352103	ZAR1
27	24200001	24250000	0.351486	LONRF1
15	38960001	39010000	0.351364	FAR1
22	31980001	32030000	0.349246	FRMD4B
18	14240001	14290000	0.347724	SLC22A31
2	62080001	62130000	0.345327	RAB3GAP1
29	43540001	43590000	0.345223	FRMD8
18	14220001	14270000	0.342462	CDH15
25	26900001	26950000	0.342347	BCL7C
9	33060001	33110000	0.341537	NUS1
12	29600001	29650000	0.340919	MIR2299
2	73360001	73410000	0.340674	TSN
6	24180001	24230000	0.340295	EMCN
24	49900001	49950000	0.339315	CXXC1
11	66960001	67010000	0.336936	PROKR1
25	100001	150000	0.336227	MPG
19	27380001	27430000	0.336004	DNAH2
2	85960001	86010000	0.335625	COQ10B
5	103480001	103530000	0.332061	ATN1
5	103480001	103530000	0.332061	C5H12orf57
2	41140001	41190000	0.331761	KCNJ3
24	49920001	49970000	0.331329	SKA1
3	43100001	43150000	0.330401	SASS6
25	160001	210000	0.329395	HBZ
21	26940001	26990000	0.327877	IL16
7	5760001	5810000	0.326865	DDA1
7	5760001	5810000	0.326865	ANO8
6	70120001	70170000	0.326277	KIT
4	46600001	46650000	0.326164	RINT1
5	103440001	103490000	0.32561	EMG1
5	103560001	103610000	0.325539	GNB3
5	103560001	103610000	0.325539	CDCA3
25	200001	250000	0.325268	LUC7L
10	83420001	83470000	0.323811	RGS6
7	62840001	62890000	0.323634	SPARC
4	46620001	46670000	0.323532	EFCAB10
10	35640001	35690000	0.323359	SRP14
10	82140001	82190000	0.322834	ADAM20
18	14160001	14210000	0.322732	ACSF3
5	103580001	103630000	0.322595	GPR162
25	180001	230000	0.322575	HBQ1
25	180001	230000	0.322575	HBA1
25	180001	230000	0.322575	HBA
25	180001	230000	0.322575	HBM
9	53140001	53190000	0.321859	FHL5
17	50800001	50850000	0.321629	DHX37
15	29180001	29230000	0.321588	ARCN1
27	26900001	26950000	0.321124	TEX15
5	103540001	103590000	0.320521	USP5
5	103540001	103590000	0.320521	TPI1
5	103540001	103590000	0.320521	SPSB2
13	45060001	45110000	0.320477	PFKP
15	29220001	29270000	0.319722	PHLDB1
2	95860001	95910000	0.31939	METTL21A
7	11580001	11630000	0.318662	MISP3
7	11580001	11630000	0.318662	C7H19orf67
7	11580001	11630000	0.318662	SAMD1
14	37180001	37230000	0.318446	TMEM70
5	103500001	103550000	0.317856	LRRC23
5	103500001	103550000	0.317856	ENO2
16	63900001	63950000	0.31671	SHCBP1L
16	39220001	39270000	0.316584	DNM3
8	60400001	60450000	0.316358	CCIN
15	39020001	39070000	0.315525	MIR2285B-1
17	45140001	45190000	0.315138	ULK1
11	67180001	67230000	0.314809	BMP10
16	3100001	3150000	0.314526	LEMD1
1	66120001	66170000	0.31435	GOLGB1
27	21320001	21370000	0.314089	TUSC3
24	1020001	1070000	0.313843	SALL3
22	10860001	10910000	0.313781	ITGA9
22	10860001	10910000	0.313781	C22H3orf35
7	26860001	26910000	0.312657	C7H5orf63
2	125360001	125410000	0.311515	SMPDL3B
2	125360001	125410000	0.311515	XKR8
3	34640001	34690000	0.310664	PRPF38B
16	46820001	46870000	0.310462	PLEKHG5
25	120001	170000	0.30945	NPRL3
18	14280001	14330000	0.308714	ANKRD11
10	82120001	82170000	0.308529	MED6
9	39820001	39870000	0.308266	METTL24
18	43440001	43490000	0.308049	GPATCH1
7	60880001	60930000	0.307963	ARHGEF37
7	89900001	89950000	0.307775	CETN3
2	86000001	86050000	0.30742	HSPE1
2	86000001	86050000	0.30742	HSPD1
16	47120001	47170000	0.306943	CHD5
7	11600001	11650000	0.30646	IL27RA
7	11600001	11650000	0.30646	PALM3
17	45120001	45170000	0.306271	PUS1
21	21540001	21590000	0.30554	SEMA4B
18	14680001	14730000	0.304569	DEF8
8	60460001	60510000	0.303783	GNE
2	86280001	86330000	0.303759	PLCL1
5	31080001	31130000	0.30372	MIR1291
10	35560001	35610000	0.303586	EIF2AK4
11	82880001	82930000	0.303551	COX8B
2	96000001	96050000	0.303406	FZD5
7	60780001	60830000	0.302693	MIR145
7	60780001	60830000	0.302693	MIR143
15	3220001	3270000	0.301942	CASP4
9	520001	570000	0.301808	PHF3
19	24020001	24070000	0.301249	OR3A1
16	4320001	4370000	0.300854	EIF2D
12	19360001	19410000	0.300684	SPRYD7
4	46660001	46710000	0.300397	ATXN7L1
6	67120001	67170000	0.300138	SLC10A4
28	13940001	13990000	0.299844	BICC1
4	68820001	68870000	0.298797	HOXA10
4	68820001	68870000	0.298797	HOXA11
3	53360001	53410000	0.298167	MIR2285K-5
4	77100001	77150000	0.297276	GCK
20	3560001	3610000	0.296788	SMIM23
1	111780001	111830000	0.296764	SLC33A1
11	82900001	82950000	0.296062	NLRP6
3	53280001	53330000	0.295884	LRRC8D
5	75660001	75710000	0.295745	CYTH4
6	67880001	67930000	0.294979	SPATA18
8	59760001	59810000	0.294977	CD72
8	59760001	59810000	0.294977	TESK1
2	106140001	106190000	0.294736	CXCR2
24	4200001	4250000	0.294341	FBXO15
24	4200001	4250000	0.294341	TIMM21
16	4420001	4470000	0.29372	MAPKAPK2
27	33000001	33050000	0.293185	PLPBP
6	115400001	115450000	0.293162	RGS12
6	115400001	115450000	0.293162	HGFAC
8	1280001	1330000	0.292588	MIR2467
18	35640001	35690000	0.292446	PRMT7
18	35640001	35690000	0.292446	SLC7A6OS
25	2540001	2590000	0.291904	ZNF213
15	1400001	1450000	0.290376	MRE11
3	106000001	106050000	0.290164	CAP1
7	61460001	61510000	0.289614	MIR1777B
20	23320001	23370000	0.289099	DDX4
4	44020001	44070000	0.288971	FAM185A
7	11620001	11670000	0.28837	RLN3
19	27360001	27410000	0.287429	EFNB3
9	21460001	21510000	0.287359	FAM46A
16	3060001	3110000	0.287198	KLHDC8A
26	30840001	30890000	0.287116	SMNDC1
25	240001	290000	0.28699	FAM234A
3	99700001	99750000	0.286953	NSUN4
2	86020001	86070000	0.286375	MOB4
14	37200001	37250000	0.285311	LY96
4	68840001	68890000	0.284847	HOXA7
4	68840001	68890000	0.284847	HOXA9
4	68840001	68890000	0.284847	MIR196B
6	25080001	25130000	0.284386	C6H4orf17
14	69560001	69610000	0.284295	ESRP1
9	81280001	81330000	0.284207	ZC2HC1B
28	8060001	8110000	0.284093	TBCE
24	500001	550000	0.283466	HSBP1L1
24	500001	550000	0.283466	TXNL4A
12	33900001	33950000	0.283288	MTMR6
26	39900001	39950000	0.283205	MCMBP
16	39140001	39190000	0.283055	METTL13
11	74900001	74950000	0.282879	FAM228B
11	74900001	74950000	0.282879	FAM228A
16	46800001	46850000	0.282544	NOL9
11	67040001	67090000	0.28242	ARHGAP25
7	62260001	62310000	0.281973	TNIP1
15	82260001	82310000	0.280902	DTX4
9	87680001	87730000	0.280894	PLEKHG1
16	51260001	51310000	0.280789	TTLL10
16	51260001	51310000	0.280789	TNFRSF18
3	34660001	34710000	0.280646	HENMT1
10	20820001	20870000	0.280484	NOP9
10	20820001	20870000	0.280484	CIDEB
10	20820001	20870000	0.280484	LTB4R2
10	20820001	20870000	0.280484	LTB4R
10	46140001	46190000	0.280477	HERC1
29	17900001	17950000	0.28011	ALG8
7	11560001	11610000	0.279863	PRKACA
11	74940001	74990000	0.279688	TP53I3
11	74940001	74990000	0.279688	PFN4
4	118720001	118770000	0.279668	MIR153-2
1	56800001	56850000	0.279013	TMPRSS7
2	62420001	62470000	0.27878	TMEM163
13	50920001	50970000	0.278753	SMOX
4	68860001	68910000	0.278511	HOXA3
4	68860001	68910000	0.278511	HOXA5
4	68860001	68910000	0.278511	HOXA6
10	20800001	20850000	0.278482	ADCY4
10	20800001	20850000	0.278482	RIPK3
18	14660001	14710000	0.27836	TUBB3
18	14660001	14710000	0.27836	MC1R
11	82860001	82910000	0.277943	PSMD13
15	3200001	3250000	0.277679	CASP1
1	110880001	110930000	0.277627	TIPARP
4	46540001	46590000	0.277467	PUS7
8	9600001	9650000	0.276965	HMBOX1
14	3160001	3210000	0.276844	TRAPPC9
4	68900001	68950000	0.276093	HOXA1
4	68900001	68950000	0.276093	HOXA2
23	34880001	34930000	0.275537	PRP14
10	60760001	60810000	0.274645	FGF7
5	103420001	103470000	0.274474	LPCAT3
24	460001	510000	0.273948	RBFA
3	80540001	80590000	0.273633	RAVER2
8	59740001	59790000	0.273403	FAM166B
28	8020001	8070000	0.273388	GGPS1
2	86140001	86190000	0.272912	MARS2
6	88140001	88190000	0.272751	ANKRD17
6	88140001	88190000	0.272751	COX18
8	83120001	83170000	0.272263	HABP4
23	34900001	34950000	0.271724	PRP9
6	67600001	67650000	0.271217	CWH43
1	66320001	66370000	0.270233	SLC15A2
16	47100001	47150000	0.270218	RPL22
11	102740001	102790000	0.270216	AK8
11	28060001	28110000	0.270045	PRKCE
3	84160001	84210000	0.269974	NFIA
8	83040001	83090000	0.269021	ZNF367
13	38660001	38710000	0.268872	SCP2D1
4	68800001	68850000	0.268777	HOXA13
15	4220001	4270000	0.268337	PDGFD
18	43280001	43330000	0.268063	CEP89
19	27780001	27830000	0.267932	TMEM107
29	29040001	29090000	0.267644	SSLP1
4	68880001	68930000	0.267504	HOXA4
6	67840001	67890000	0.267294	SGCB
15	35360001	35410000	0.267282	RPS13
25	37460001	37510000	0.266809	NPTX2
3	59840001	59890000	0.26676	PRKACB
15	20420001	20470000	0.266724	FDX1
10	20900001	20950000	0.266049	CHMP4A
10	20900001	20950000	0.266049	MDP1
10	20900001	20950000	0.266049	NEDD8
6	24700001	24750000	0.265687	DNAJB14
6	24700001	24750000	0.265687	H2AFZ
16	71420001	71470000	0.265132	INTS7
17	50840001	50890000	0.264793	UBC
13	74320001	74370000	0.264644	WFDC2
13	63600001	63650000	0.264563	ASIP
15	76820001	76870000	0.264365	C15H11orf49
10	26660001	26710000	0.26431	TEP1
10	26660001	26710000	0.26431	KLHL33
11	26660001	26710000	0.264279	SLC3A1
12	29920001	29970000	0.264086	TEX26
3	23160001	23210000	0.263406	NOTCH2
9	33120001	33170000	0.263298	NEPN
2	96060001	96110000	0.263074	PLEKHM3
13	54240001	54290000	0.262906	ARFGAP1
11	82920001	82970000	0.262904	IFITM5
11	82920001	82970000	0.262904	PGGHG
5	25080001	25130000	0.262901	USP44
3	103540001	103590000	0.262238	CCDC30
7	52360001	52410000	0.261979	TAF7
7	52360001	52410000	0.261979	SLC25A2
21	23000001	23050000	0.261949	FSD2
9	33320001	33370000	0.261944	ROS1
3	105980001	106030000	0.261733	PPT1
2	106120001	106170000	0.261451	RUFY4
14	3120001	3170000	0.261343	CHRAC1
21	58540001	58590000	0.260863	CCDC197
18	52500001	52550000	0.260468	CBLC
4	76980001	77030000	0.260362	CAMK2B
11	96520001	96570000	0.260276	PBX3
25	11360001	11410000	0.260189	CPPED1
8	108600001	108650000	0.26015	BRINP1
23	25240001	25290000	0.259666	FBXO9
25	19840001	19890000	0.259655	EEF2K
10	59980001	60030000	0.258861	SLC27A2
1	69640001	69690000	0.258745	ZNF148
6	67820001	67870000	0.258744	LRRC66
19	26300001	26350000	0.258269	ZFP3
19	26300001	26350000	0.258269	ZNF232
13	54220001	54270000	0.258042	COL20A1
8	84460001	84510000	0.257956	NINJ1
25	80001	130000	0.257817	RHBDF1
25	80001	130000	0.257817	SNRNP25
25	80001	130000	0.257817	POLR3K
19	24680001	24730000	0.257233	ANKFY1
19	24680001	24730000	0.257233	CYB5D2
15	80780001	80830000	0.257017	UBE2L6
22	55900001	55950000	0.256971	TMCC1
1	36100001	36150000	0.25675	C1H3orf38
8	11580001	11630000	0.256613	ACO1
17	50680001	50730000	0.256383	AACS
22	16740001	16790000	0.256188	EMC3
24	41400001	41450000	0.256065	ANKRD12
10	81940001	81990000	0.255919	SYNJ2BP
13	38300001	38350000	0.255917	KAT14
2	31380001	31430000	0.255145	COBLL1
24	300001	350000	0.254694	PARD6G
18	57000001	57050000	0.25469	KLK14
22	11320001	11370000	0.254688	MIR2367
10	21540001	21590000	0.25456	SLC22A17
9	400001	450000	0.254097	PTP4A1
19	23880001	23930000	0.253809	OR1G1
21	68580001	68630000	0.253782	ASPG
16	64020001	64070000	0.253692	LAMC1
18	35680001	35730000	0.253362	SMPD3
29	36060001	36110000	0.253036	PRDM10
6	71760001	71810000	0.252892	PAICS
28	43180001	43230000	0.251927	LRRC18
4	48980001	49030000	0.251077	MIR2418
13	77060001	77110000	0.25087	ARFGEF2
6	71740001	71790000	0.250813	PPAT
7	90360001	90410000	0.250458	MIR2464
3	43080001	43130000	0.250312	TRMT13
2	86180001	86230000	0.2503	BOLL
13	45040001	45090000	0.249772	PITRM1
18	40240001	40290000	0.249673	PLEKHF1
13	50660001	50710000	0.249517	HAO1
11	62240001	62290000	0.249235	UGP2
15	80760001	80810000	0.248949	SMTNL1
7	60740001	60790000	0.248704	IL17B
23	25180001	25230000	0.248443	ICK
6	25240001	25290000	0.248408	ADH1C
7	55220001	55270000	0.248162	YIPF5
2	110800001	110850000	0.248122	MOGAT1
3	23620001	23670000	0.248058	ZNF697
10	21560001	21610000	0.247905	PPP1R3E
10	21560001	21610000	0.247905	BCL2L2
10	21560001	21610000	0.247905	PABPN1
8	84440001	84490000	0.247659	CARD19
24	400001	450000	0.24762	ADNP2
16	51240001	51290000	0.247181	TNFRSF4
16	51240001	51290000	0.247181	SDF4
5	103600001	103650000	0.246673	CD4
18	52520001	52570000	0.246597	BCAM
5	103660001	103710000	0.246575	MLF2
5	75640001	75690000	0.246514	MIR1835
8	83760001	83810000	0.246412	ZNF484
19	17760001	17810000	0.246275	C19H17orf75
2	61600001	61650000	0.246247	R3HDM1
12	29960001	30010000	0.246181	MEDAG
23	24660001	24710000	0.245878	MCM3
24	740001	790000	0.245877	NFATC1
6	115540001	115590000	0.245797	MSANTD1
5	25060001	25110000	0.245745	METAP2
5	91360001	91410000	0.24573	PIK3C2G
11	26700001	26750000	0.245451	PREPL
6	72060001	72110000	0.245184	SPINK2
19	51120001	51170000	0.244895	TSPAN10
19	51120001	51170000	0.244895	PDE6G
19	51120001	51170000	0.244895	OXLD1
19	27800001	27850000	0.244846	AURKB
19	27800001	27850000	0.244846	BORCS6
24	45660001	45710000	0.244837	MIR6523B
24	45660001	45710000	0.244837	MIR6523A
1	97340001	97390000	0.244465	SEC62
2	44400001	44450000	0.244304	NEB
18	52480001	52530000	0.244133	BCL3
12	33860001	33910000	0.243979	NUP58
10	27940001	27990000	0.243869	OR4F15
8	59780001	59830000	0.243764	SIT1
27	32980001	33030000	0.243158	ERLIN2
8	48320001	48370000	0.243007	GDA
7	57020001	57070000	0.242616	GRXCR2
4	69540001	69590000	0.242267	SNX10
6	17220001	17270000	0.242093	CYP2U1
13	51760001	51810000	0.241881	C13H20orf194
5	103640001	103690000	0.241486	PTMS
16	47080001	47130000	0.24136	RNF207
16	47080001	47130000	0.24136	ICMT
13	41440001	41490000	0.241336	FOXA2
29	17940001	17990000	0.240803	THRSP
29	17940001	17990000	0.240803	NDUFC2
15	39180001	39230000	0.24052	BTBD10
25	25300001	25350000	0.240475	GSG1L
24	33060001	33110000	0.240397	RMC1
15	80740001	80790000	0.240267	TIMM10
21	30780001	30830000	0.24025	IREB2
15	29160001	29210000	0.240033	IFT46
15	29160001	29210000	0.240033	TMEM25
15	29160001	29210000	0.240033	TTC36
21	29120001	29170000	0.239809	SNRPA1
7	55280001	55330000	0.239777	KCTD16
3	78500001	78550000	0.239578	TCTEX1D1
19	49820001	49870000	0.239563	ZNF750
19	26280001	26330000	0.239374	ZNF594
22	50660001	50710000	0.238524	RHOA
22	50660001	50710000	0.238524	TCTA
22	50660001	50710000	0.238524	AMT
7	51000001	51050000	0.238242	NRG2
1	144020001	144070000	0.238148	TRAPPC10
26	38240001	38290000	0.237874	RAB11FIP2
15	21520001	21570000	0.23762	C15H11orf53
22	56100001	56150000	0.237528	PLXND1
16	46740001	46790000	0.237454	PHF13
16	46740001	46790000	0.237454	THAP3
14	18060001	18110000	0.237441	HAS2
6	24740001	24790000	0.237269	LAMTOR3
10	81560001	81610000	0.237187	SMOC1
3	91420001	91470000	0.237038	LEXM
5	47780001	47830000	0.236919	HMGA2
13	50880001	50930000	0.236797	ADRA1D
14	16100001	16150000	0.236557	ANXA13
3	43140001	43190000	0.2363	MFSD14A
23	34620001	34670000	0.236234	PRP8
21	68620001	68670000	0.23619	KIF26A
22	56140001	56190000	0.235861	H1FOO
3	106080001	106130000	0.235829	MFSD2A
16	46780001	46830000	0.235504	TAS1R1
16	46780001	46830000	0.235504	ZBTB48
10	35820001	35870000	0.235421	PAK6
8	8620001	8670000	0.235318	RP1L1
18	35440001	35490000	0.23526	DDX28
18	35440001	35490000	0.23526	DPEP2NB
8	59800001	59850000	0.234999	CA9
8	59800001	59850000	0.234999	ARHGEF39
8	59800001	59850000	0.234999	CCDC107
8	59800001	59850000	0.234999	RMRP
7	70820001	70870000	0.234911	UBLCP1
1	35380001	35430000	0.234681	POU1F1
23	50580001	50630000	0.234632	NQO2
26	22460001	22510000	0.234311	FGF8
20	70000001	70050000	0.234192	IRX2
11	72360001	72410000	0.234111	CAD
7	5780001	5830000	0.233956	ABHD8
7	5780001	5830000	0.233956	MRPL34
20	23700001	23750000	0.233923	MTREX
29	49280001	49330000	0.233648	ASCL2
23	24780001	24830000	0.233496	PAQR8
26	39740001	39790000	0.233432	BAG3
13	39320001	39370000	0.23333	RIN2
20	23400001	23450000	0.233324	SLC38A9
13	38500001	38550000	0.232763	RBBP9
13	38500001	38550000	0.232763	POLR3F
28	33680001	33730000	0.232576	RPS24
26	10300001	10350000	0.232544	LIPF
1	127500001	127550000	0.232408	ZBTB38
4	68760001	68810000	0.232181	EVX1
16	71340001	71390000	0.232135	DTL
11	67260001	67310000	0.231965	GKN1
10	60680001	60730000	0.231901	FAM227B
18	17700001	17750000	0.231874	CBLN1
29	17760001	17810000	0.231586	USP35
2	42620001	42670000	0.231545	RPRM
16	46920001	46970000	0.231195	HES2
12	19400001	19450000	0.230885	TRIM13
12	19400001	19450000	0.230885	MIR3613B
12	19400001	19450000	0.230885	MIR3613A
10	47200001	47250000	0.230769	TLN2
8	103260001	103310000	0.230494	AMBP
4	118700001	118750000	0.230471	PTPRN2
28	5800001	5850000	0.230464	NTPCR
12	25220001	25270000	0.230408	SOHLH2
2	73040001	73090000	0.230361	CLASP1
14	2620001	2670000	0.229931	SLC45A4
18	35600001	35650000	0.229892	SLC7A6
8	83520001	83570000	0.229843	CTSV
19	56660001	56710000	0.229573	CD300LF
27	27080001	27130000	0.229401	WRN
3	25220001	25270000	0.229145	WDR3
1	97160001	97210000	0.228958	PHC3
6	72140001	72190000	0.228936	REST
26	39660001	39710000	0.228705	TIAL1
6	25040001	25090000	0.227813	TRMT10A
5	111320001	111370000	0.227811	FAM83F
16	39100001	39150000	0.227497	VAMP4
9	38780001	38830000	0.227388	TRAF3IP2
6	85700001	85750000	0.22708	CABS1
26	22480001	22530000	0.227051	OGA
26	22480001	22530000	0.227051	NPM3
1	110020001	110070000	0.226991	VEPH1
15	15160001	15210000	0.226884	SESN3
15	4360001	4410000	0.226731	DDI1
12	25140001	25190000	0.226696	SPART
9	81260001	81310000	0.226518	LTV1
16	49240001	49290000	0.226445	SMIM1
16	49240001	49290000	0.226445	LRRC47
5	48500001	48550000	0.226411	LEMD3
3	93420001	93470000	0.226343	ZYG11A
18	14700001	14750000	0.2263	CENPBD1
2	125620001	125670000	0.226251	IFI6
22	23100001	23150000	0.226153	TRNT1
3	99680001	99730000	0.22574	FAAH
29	17980001	18030000	0.225705	KCTD14
10	20940001	20990000	0.225245	IRF9
10	20940001	20990000	0.225245	REC8
18	35420001	35470000	0.225212	DUS2
18	35420001	35470000	0.225212	DPEP2
18	35420001	35470000	0.225212	DPEP3
2	43380001	43430000	0.22506	ARL6IP6
11	72760001	72810000	0.225035	SLC35F6
11	72760001	72810000	0.225035	CENPA
3	91520001	91570000	0.224879	MROH7
8	59820001	59870000	0.224721	TLN1
8	59820001	59870000	0.224721	TPM2
12	25060001	25110000	0.224709	CCNA1
11	82940001	82990000	0.224665	IFITM2
13	23420001	23470000	0.22438	SPAG6
13	52620001	52670000	0.224373	SNRPB
9	36400001	36450000	0.224071	HDAC2
16	40100001	40150000	0.223986	FASLG
12	25300001	25350000	0.223935	DCLK1
16	63800001	63850000	0.223131	NPL
16	46760001	46810000	0.223117	KLHL21
27	27040001	27090000	0.223022	PURG
16	55240001	55290000	0.222997	RC3H1
13	36020001	36070000	0.222976	WAC
10	20880001	20930000	0.222946	GMPR2
10	20880001	20930000	0.222946	TINF2
5	103620001	103670000	0.222564	LAG3
19	27760001	27810000	0.222498	VAMP2
3	33440001	33490000	0.22243	CSF1
2	125400001	125450000	0.222414	RPA2
16	49260001	49310000	0.222408	CCDC27
8	38760001	38810000	0.222194	MLANA
3	103440001	103490000	0.222151	P3H1
22	53960001	54010000	0.222078	TMEM158
4	11200001	11250000	0.222024	GNG11
6	115360001	115410000	0.222021	DOK7
10	36460001	36510000	0.221851	INO80
9	91840001	91890000	0.221563	CLDN20
15	75260001	75310000	0.221139	SYT13
5	67860001	67910000	0.220992	TXNRD1
1	64420001	64470000	0.220819	MAATS1
11	26740001	26790000	0.220457	CAMKMT
12	33940001	33990000	0.220369	AMER2
29	12340001	12390000	0.220274	CCDC90B
13	38440001	38490000	0.220265	DZANK1
13	47000001	47050000	0.220088	PRNP
1	3780001	3830000	0.219999	SOD1
17	45200001	45250000	0.219954	MMP17
15	21540001	21590000	0.219898	COLCA2
10	82320001	82370000	0.219526	MAP3K9
27	7300001	7350000	0.219402	GPM6A
1	95980001	96030000	0.21934	TNIK
16	37720001	37770000	0.219293	METTL11B
4	63920001	63970000	0.219219	AVL9
6	24760001	24810000	0.219149	DAPP1
4	118300001	118350000	0.219137	NOM1
22	16780001	16830000	0.219091	IL17RC
22	16780001	16830000	0.219091	CRELD1
22	16780001	16830000	0.219091	PRRT3
20	23600001	23650000	0.219033	PLPP1
14	1700001	1750000	0.218841	ARC
11	66820001	66870000	0.218819	APLF
11	66820001	66870000	0.218819	FBXO48
10	12400001	12450000	0.218693	HACD3
19	35600001	35650000	0.218589	SPAG9
5	103680001	103730000	0.218473	COPS7A
15	15400001	15450000	0.218441	CWC15
23	25160001	25210000	0.21831	GSTA4
10	61340001	61390000	0.217818	EID1
16	47060001	47110000	0.217788	HES3
16	47060001	47110000	0.217788	GPR153
3	53180001	53230000	0.217758	ZNF326
11	72640001	72690000	0.216965	DPYSL5
9	87940001	87990000	0.21689	MTHFD1L
4	48940001	48990000	0.216888	LAMB1
11	106480001	106530000	0.216884	DPH7
11	106480001	106530000	0.216884	MRPL41
29	29020001	29070000	0.216648	ACRV1
10	7980001	8030000	0.216562	F2RL1
5	30960001	31010000	0.216428	TEX49
18	53880001	53930000	0.216411	AP2S1
8	39200001	39250000	0.216389	CD274
26	11040001	11090000	0.216254	IFIT5
13	38520001	38570000	0.216226	SEC23B
6	67000001	67050000	0.216071	SLAIN2
2	20700001	20750000	0.216056	HOXD3
3	75000001	75050000	0.215987	LRRC7
5	98860001	98910000	0.215893	STYK1
10	46380001	46430000	0.215599	USP3
27	20860001	20910000	0.215414	MSR1
19	23840001	23890000	0.215367	OR1D5
21	30880001	30930000	0.215017	PSMA4
21	30900001	30950000	0.214739	CHRNA5
18	57040001	57090000	0.214361	CEACAM18
27	37180001	37230000	0.214341	DKK4
7	62240001	62290000	0.214258	GPX3
7	21120001	21170000	0.21418	TMPRSS9
7	21120001	21170000	0.21418	TIMM13
16	32380001	32430000	0.214159	COX20
27	7240001	7290000	0.213957	DEFB108B
16	3780001	3830000	0.213826	RHEX
13	70000001	70050000	0.213731	MIR544B-1
13	70000001	70050000	0.213731	CHD6
1	35960001	36010000	0.213644	HTR1F
15	29320001	29370000	0.213392	DDX6
13	51500001	51550000	0.213368	ATRN
21	33140001	33190000	0.212791	CSPG4
10	59360001	59410000	0.21275	AP4E1
2	86060001	86110000	0.212514	RFTN2
6	115320001	115370000	0.212461	LRPAP1
6	115320001	115370000	0.212461	MIR1777A
24	41500001	41550000	0.212459	TWSG1
16	4820001	4870000	0.212369	YOD1
16	80600001	80650000	0.211936	NAV1
8	60380001	60430000	0.211718	GLIPR2
9	74220001	74270000	0.211581	BCLAF1
6	67660001	67710000	0.211566	DCUN1D4
2	44780001	44830000	0.211283	NMI
4	102960001	103010000	0.211194	CLEC2L
19	17980001	18030000	0.211194	ADAP2
9	33140001	33190000	0.211188	GOPC
16	2960001	3010000	0.210924	TMCC2
25	41220001	41270000	0.210879	ELFN1
11	102700001	102750000	0.21085	GTF3C4
5	69840001	69890000	0.210831	RFX4
2	106180001	106230000	0.210657	CXCR1
13	51400001	51450000	0.21065	HSPA12B
13	51400001	51450000	0.21065	C13H20orf27
7	82200001	82250000	0.210645	ATP6AP1L
8	11520001	11570000	0.210392	DDX58
13	38560001	38610000	0.210313	DTD1
13	38560001	38610000	0.210313	SMIM26
1	83260001	83310000	0.210285	MAP6D1
18	9100001	9150000	0.210261	CDH13
7	11540001	11590000	0.210148	ASF1B
17	63220001	63270000	0.210075	ANKRD13A
10	21700001	21750000	0.209145	CEBPE
13	74360001	74410000	0.208993	SPINLW1
21	59340001	59390000	0.208794	SERPINA3-3
10	21820001	21870000	0.208605	AJUBA
17	55280001	55330000	0.208461	BRAP
8	8740001	8790000	0.208398	MSRA
18	52720001	52770000	0.208385	PPP1R37
18	52720001	52770000	0.208385	GEMIN7
23	24800001	24850000	0.208348	EFHC1
22	52980001	53030000	0.208263	CCR5
10	20920001	20970000	0.208132	IPO4
10	20920001	20970000	0.208132	TM9SF1
10	20920001	20970000	0.208132	TSSK4
3	116740001	116790000	0.208087	COL6A3
8	8680001	8730000	0.20797	PRSS55
28	8860001	8910000	0.207879	ERO1B
7	11660001	11710000	0.207617	RFX1
14	50760001	50810000	0.207244	CSMD3
2	85520001	85570000	0.207178	ANKRD44
6	115620001	115670000	0.207094	MIR2450C
6	115620001	115670000	0.207094	MIR2450D
6	115620001	115670000	0.207094	MIR2450B
6	115620001	115670000	0.207094	MIR2450A
3	94500001	94550000	0.206813	OSBPL9
11	106500001	106550000	0.206646	ZMYND19
4	97740001	97790000	0.206588	LRGUK
14	20240001	20290000	0.206516	SNTG1
6	5700001	5750000	0.20651	PDE5A
4	114560001	114610000	0.206207	KMT2C
1	66440001	66490000	0.206061	ILDR1
13	55140001	55190000	0.205573	CDH4
16	3680001	3730000	0.205455	RAB7B
13	54200001	54250000	0.205418	CHRNA4
25	29100001	29150000	0.205353	GALNT17
4	102740001	102790000	0.205291	UBN2
19	41020001	41070000	0.20519	KRT20
19	41020001	41070000	0.20519	KRT12
17	69780001	69830000	0.205064	MORC2
1	7220001	7270000	0.204967	N6AMT1
2	22480001	22530000	0.204893	OLA1
8	39240001	39290000	0.204842	PLGRKT
18	21800001	21850000	0.204768	AKTIP
13	38360001	38410000	0.204699	ZNF133
11	10120001	10170000	0.20455	WBP1
11	10120001	10170000	0.20455	MOGS
11	10120001	10170000	0.20455	MRPL53
11	10120001	10170000	0.20455	CCDC142
4	102920001	102970000	0.20449	KLRG2
16	4840001	4890000	0.204438	PFKFB2
6	61660001	61710000	0.204408	GRXCR1
2	96500001	96550000	0.204391	PIKFYVE
17	60580001	60630000	0.204355	RBM19
10	21720001	21770000	0.20435	ACIN1
10	21720001	21770000	0.20435	C10H14orf119
10	21720001	21770000	0.20435	LMLN2
1	66080001	66130000	0.20412	HCLS1
27	16380001	16430000	0.203968	FAT1
3	15620001	15670000	0.203737	PMVK
19	41080001	41130000	0.203641	KRT23
24	33480001	33530000	0.203478	MIR2284Y-4
24	33480001	33530000	0.203478	MIR2285O-3
16	60600001	60650000	0.203469	SOAT1
10	21520001	21570000	0.203444	EFS
3	7500001	7550000	0.20338	OLFML2B
25	260001	310000	0.203293	PDIA2
25	260001	310000	0.203293	ARHGDIG
25	260001	310000	0.203293	RGS11
19	31320001	31370000	0.203021	MIR2339
19	31320001	31370000	0.203021	ELAC2
1	111880001	111930000	0.202998	PLCH1
8	6740001	6790000	0.202854	HPGD
16	68320001	68370000	0.20227	KCNK2
13	67420001	67470000	0.20212	ADIG
8	77180001	77230000	0.202042	RMI1
8	77180001	77230000	0.202042	MIR7-2
8	77180001	77230000	0.202042	HNRNPK
15	39160001	39210000	0.201966	PTH
9	34400001	34450000	0.201918	TSPYL4
9	34400001	34450000	0.201918	TSPYL1
13	51380001	51430000	0.201873	SPEF1
13	51380001	51430000	0.201873	CENPB
11	10100001	10150000	0.201641	TTC31
11	10100001	10150000	0.201641	LBX2
11	10100001	10150000	0.201641	PCGF1
18	56480001	56530000	0.201613	NAPSA
3	108360001	108410000	0.20135	ZC3H12A
5	5000001	5050000	0.201347	KRR1
29	49340001	49390000	0.201264	TH
7	54300001	54350000	0.201227	NR3C1
3	80400001	80450000	0.201198	JAK1
13	51360001	51410000	0.201141	CDC25B
24	21700001	21750000	0.200983	ZNF397
1	36020001	36070000	0.200733	ZNF654
1	36020001	36070000	0.200733	CGGBP1
1	156300001	156350000	0.200731	KCNH8
9	52920001	52970000	0.200709	GPR63
6	28600001	28650000	0.200603	PDHA2
24	41380001	41430000	0.200575	NDUFV2
25	19800001	19850000	0.200411	SDR42E2
13	67440001	67490000	0.200308	ARHGAP40
19	40740001	40790000	0.200296	CCR7
9	84800001	84850000	0.200265	SAMD5
7	18100001	18150000	0.200221	MLLT1
13	27820001	27870000	0.200015	MCM10
5	68780001	68830000	0.199879	C5H12orf75
7	51320001	51370000	0.199687	CYSTM1
9	34420001	34470000	0.199674	NT5DC1
2	71500001	71550000	0.199399	PTPN4
4	5460001	5510000	0.199378	IKZF1
16	55220001	55270000	0.199164	SERPINC1
15	38420001	38470000	0.198877	SPON1
18	24560001	24610000	0.198734	CES5A
21	59400001	59450000	0.198656	SERPINA3-1
4	11180001	11230000	0.198648	GNGT1
3	49880001	49930000	0.198281	FNBP1L
13	78080001	78130000	0.198242	UBE2V1
18	23980001	24030000	0.198233	MT1E
18	23980001	24030000	0.198233	MT1A
10	47220001	47270000	0.19822	MIR190A
11	72380001	72430000	0.198035	SLC5A6
11	72380001	72430000	0.198035	ATRAID
16	39880001	39930000	0.197983	PIGC
16	39880001	39930000	0.197983	C16H1orf105
1	144100001	144150000	0.197902	GATD3A
1	144100001	144150000	0.197902	PWP2
16	43340001	43390000	0.197628	UBE4B
5	75620001	75670000	0.19748	RAC2
22	11820001	11870000	0.197403	EXOG
11	103900001	103950000	0.197393	NOTCH1
7	62020001	62070000	0.197365	RBM22
5	103360001	103410000	0.197342	C1S
10	35700001	35750000	0.197205	BMF
7	5800001	5850000	0.197117	USHBP1
7	5800001	5850000	0.197117	BABAM1
7	5800001	5850000	0.197117	ANKLE1
16	3840001	3890000	0.197028	AVPR1B
1	97400001	97450000	0.196861	SAMD7
1	83200001	83250000	0.196824	PARL
8	92520001	92570000	0.196782	CYLC2
8	82980001	83030000	0.19666	SLC35D2
2	107180001	107230000	0.196513	DNAJB2
2	107180001	107230000	0.196513	TUBA1D
12	39420001	39470000	0.196485	PCDH9
5	26860001	26910000	0.196358	TNS2
21	33120001	33170000	0.196231	ODF3L1
26	51820001	51870000	0.196222	STK32C
13	7860001	7910000	0.196198	FLRT3
22	51500001	51550000	0.195838	SPINK8
10	59280001	59330000	0.19577	TNFAIP8L3
15	80860001	80910000	0.195762	ZDHHC5
15	80860001	80910000	0.195762	CLP1
15	80860001	80910000	0.195762	YPEL4
8	59960001	60010000	0.1957	TMEM8B
29	18000001	18050000	0.195558	INTS4
15	14280001	14330000	0.195416	MTMR2
13	51440001	51490000	0.195342	SIGLEC1
1	143960001	144010000	0.195175	AGPAT3
24	520001	570000	0.195082	PQLC1
12	22660001	22710000	0.194996	COG6
28	33640001	33690000	0.194941	POLR3A
1	64240001	64290000	0.194755	TIMMDC1
4	11160001	11210000	0.194719	TFPI2
10	81980001	82030000	0.194645	COX16
15	14440001	14490000	0.194628	FAM76B
10	26220001	26270000	0.194611	BRB
25	9560001	9610000	0.194568	DEXI
16	55140001	55190000	0.194495	CENPL
5	103760001	103810000	0.194402	LPAR5
3	14600001	14650000	0.194284	LMNA
1	64560001	64610000	0.194134	NR1I2
4	71120001	71170000	0.194047	MPP6
16	3160001	3210000	0.193903	MIR135B
15	14400001	14450000	0.193655	CEP57
16	12020001	12070000	0.193529	B3GALT2
12	25160001	25210000	0.193469	CCDC169
6	115560001	115610000	0.19345	MIR2451
6	115560001	115610000	0.19345	HTT
5	49540001	49590000	0.193442	SRGAP1
6	104760001	104810000	0.193326	ZBTB49
22	50640001	50690000	0.19324	NICN1
8	59880001	59930000	0.193039	MSMP
8	59880001	59930000	0.193039	RGP1
1	64260001	64310000	0.192978	CD80
10	21840001	21890000	0.192952	HAUS4
16	3560001	3610000	0.192944	PM20D1
25	2660001	2710000	0.1929	MEFV
27	25460001	25510000	0.192899	TNKS
23	50840001	50890000	0.192735	MYLK4
5	100460001	100510000	0.192724	KLRB1
3	34680001	34730000	0.192715	FAM102B
12	30280001	30330000	0.192655	HMGB1
2	29780001	29830000	0.192618	SCN7A
16	3460001	3510000	0.19256	RAB29
4	63980001	64030000	0.192544	LSM5
16	71140001	71190000	0.192433	PPP2R5A
4	48920001	48970000	0.192347	DLD
10	27380001	27430000	0.192323	OR4K13
2	107160001	107210000	0.192153	TUBA4A
2	107160001	107210000	0.192153	STK16
11	74960001	75010000	0.191785	WDCP
11	74960001	75010000	0.191785	FKBP1B
11	74960001	75010000	0.191785	SF3B6
26	38840001	38890000	0.19178	PRLHR
29	18120001	18170000	0.19159	AAMDC
10	21580001	21630000	0.191577	RNF212B
10	21580001	21630000	0.191577	HOMEZ
13	54400001	54450000	0.191543	SLC17A9
14	1680001	1730000	0.19121	JRK
16	49280001	49330000	0.191094	TP73
14	8520001	8570000	0.19079	TMEM71
2	107120001	107170000	0.19071	ABCB6
2	107120001	107170000	0.19071	ZFAND2B
5	78240001	78290000	0.190492	ETFBKMT
28	17880001	17930000	0.190447	ARID5B
15	82300001	82350000	0.190447	MPEG1
18	35340001	35390000	0.190404	PSKH1
18	35340001	35390000	0.190404	NRN1L
18	35340001	35390000	0.190404	EDC4
27	37520001	37570000	0.190284	RNF170
4	10500001	10550000	0.190212	HEPACAM2
6	45980001	46030000	0.190166	TBC1D19
2	128400001	128450000	0.190141	NIPAL3
18	56500001	56550000	0.189981	NR1H2
9	36040001	36090000	0.189945	HS3ST5
2	18740001	18790000	0.189913	CYCT
29	40640001	40690000	0.18974	SCGB1D
2	107140001	107190000	0.189667	GLB1L
2	107140001	107190000	0.189667	ANKZF1
2	107140001	107190000	0.189667	ATG9A
13	63640001	63690000	0.189649	AHCY
25	60001	110000	0.189566	IL9R
12	76120001	76170000	0.18946	GPR183
7	59760001	59810000	0.189458	FBXO38
22	14620001	14670000	0.189409	VIPR1
16	47280001	47330000	0.189272	NPHP4
26	39600001	39650000	0.18925	RGS10
13	51240001	51290000	0.189077	MIR103-2
13	51240001	51290000	0.189077	PANK2
13	26720001	26770000	0.189005	GJD4
7	82180001	82230000	0.188947	RPS23
18	43780001	43830000	0.188939	PEPD
8	84220001	84270000	0.188919	BICD2
5	103740001	103790000	0.188838	ACRBP
5	103740001	103790000	0.188838	ING4
26	11000001	11050000	0.18883	IFIT3
20	35120001	35170000	0.188824	FYB1
21	22240001	22290000	0.188806	ZSCAN2
1	58920001	58970000	0.188796	MIR568
3	34260001	34310000	0.188659	TAF13
21	68140001	68190000	0.188531	BAG5
1	58280001	58330000	0.188518	USF3
24	35440001	35490000	0.188455	CETN1
11	10140001	10190000	0.188387	INO80B
11	10140001	10190000	0.188387	RTKN
5	56980001	57030000	0.188186	PAN2
5	56980001	57030000	0.188186	MIR2432
18	52620001	52670000	0.188098	CLPTM1
18	52620001	52670000	0.188098	APOC2
18	52620001	52670000	0.188098	APOC4
13	54380001	54430000	0.188066	BHLHE23
11	67240001	67290000	0.188039	GKN2
8	25280001	25330000	0.188036	ADAMTSL1
1	111080001	111130000	0.188012	KCNAB1
17	72140001	72190000	0.187963	HIC2
6	70760001	70810000	0.187884	SRD5A3
10	92240001	92290000	0.187846	TSHR
28	22240001	22290000	0.187712	CTNNA3
24	13840001	13890000	0.187689	PIK3C3
21	30840001	30890000	0.187606	HYKK
24	30660001	30710000	0.187589	MIR2380
27	6680001	6730000	0.187555	DEFB1
13	73720001	73770000	0.187389	SPINT3
19	35540001	35590000	0.18731	NME2
4	102840001	102890000	0.187176	FMC1
11	1940001	1990000	0.186968	ZNF2
22	32420001	32470000	0.186909	UBA3
1	97140001	97190000	0.186759	TRNAK-CUU
17	55140001	55190000	0.186688	ATXN2
7	59400001	59450000	0.18647	SPINK6
2	104100001	104150000	0.186404	XRCC5
13	73680001	73730000	0.186088	TP53TG5
7	108760001	108810000	0.186003	MAN2A1
18	43220001	43270000	0.185965	SLC7A9
1	2140001	2190000	0.185892	IFNAR1
3	103500001	103550000	0.185887	PPIH
26	18880001	18930000	0.185858	SFRP5
10	61140001	61190000	0.185602	SECISBP2L
24	23400001	23450000	0.185472	ASXL3
12	20980001	21030000	0.185455	WDFY2
25	9880001	9930000	0.185443	TNP2
25	9880001	9930000	0.185443	SOCS1
28	35360001	35410000	0.185428	CGN1
26	34020001	34070000	0.185227	NRAP
10	81720001	81770000	0.185195	SLC8A3
3	91380001	91430000	0.185173	DHCR24
3	25240001	25290000	0.185164	GDAP2
9	100380001	100430000	0.185163	C9H6orf118
8	101220001	101270000	0.185116	MIR7863
18	40200001	40250000	0.185048	POP4
5	42960001	43010000	0.18504	MIR2284Z-5
27	33040001	33090000	0.185026	ADGRA2
17	14180001	14230000	0.185015	FREM3
22	53000001	53050000	0.184969	CCR2
8	25140001	25190000	0.184854	RRAGA
27	14320001	14370000	0.184803	RWDD4
6	66680001	66730000	0.184728	NIPAL1
6	111080001	111130000	0.184617	FGFBP1
25	40900001	40950000	0.184577	SNX8
24	640001	690000	0.184546	CTDP1
9	28720001	28770000	0.184381	HSF2
23	25280001	25330000	0.184347	GCM1
5	55480001	55530000	0.184253	ATP23
14	66140001	66190000	0.184248	MATN2
14	66140001	66190000	0.184248	RPL30
24	60860001	60910000	0.184216	ZCCHC2
13	30960001	31010000	0.184216	C1QL3
24	21720001	21770000	0.184128	ZSCAN30
26	23860001	23910000	0.184065	PCGF6
5	103240001	103290000	0.183991	C1RL
7	94220001	94270000	0.183933	MCTP1
9	84460001	84510000	0.18388	STXBP5
16	63860001	63910000	0.183878	DHX9
3	117040001	117090000	0.183862	LRRFIP1
9	26060001	26110000	0.1838	RNF217
5	88740001	88790000	0.18379	SLCO1A2
16	32360001	32410000	0.183762	HNRNPU
8	9800001	9850000	0.183683	INTS9
5	103780001	103830000	0.183645	CHD4
1	71000001	71050000	0.18359	SMCO1
13	57100001	57150000	0.183509	ZNF831
16	12120001	12170000	0.183479	TROVE2
1	22740001	22790000	0.183436	HSPA13
7	50920001	50970000	0.1834	PSD2
26	33980001	34030000	0.183292	HABP2
3	78480001	78530000	0.182941	INSL5
14	35580001	35630000	0.182925	TRPA1
5	103700001	103750000	0.182923	PIANP
17	69820001	69870000	0.18281	TUG1
11	10080001	10130000	0.182587	TLX2
11	10080001	10130000	0.182587	DQX1
11	10080001	10130000	0.182587	AUP1
16	51280001	51330000	0.18252	MIR200B
16	51280001	51330000	0.18252	MIR200A
16	51280001	51330000	0.18252	MIR429
7	22100001	22150000	0.18248	PDLIM4
7	22100001	22150000	0.18248	P4HA2
2	13660001	13710000	0.182459	FRZB
18	56980001	57030000	0.182444	KLK13
21	2260001	2310000	0.182395	UBE3A
10	20100001	20150000	0.182361	HCN4
10	35740001	35790000	0.182339	BUB1B
19	51620001	51670000	0.182303	CHMP6
16	12100001	12150000	0.182302	GLRX2
8	59860001	59910000	0.18229	GBA2
8	59860001	59910000	0.18229	CREB3
10	84520001	84570000	0.182217	RBM25
16	55000001	55050000	0.182049	ANKRD45
5	65280001	65330000	0.181918	SPIC
22	32540001	32590000	0.181632	FAM19A4
16	55160001	55210000	0.1816	DARS2
4	14340001	14390000	0.181571	DLX6
19	45180001	45230000	0.18144	LYZL6
5	30940001	30990000	0.18137	ADCY6
16	49380001	49430000	0.181331	TPRG1L
9	36520001	36570000	0.18125	MARCKS
11	106520001	106570000	0.18122	ARRDC1
15	18320001	18370000	0.181216	DDX10
11	31220001	31270000	0.181197	FSHR
22	51520001	51570000	0.181133	NME6
15	21600001	21650000	0.181039	POU2AF1
12	47760001	47810000	0.181004	KLF5
17	14300001	14350000	0.180793	SMARCA5
10	46360001	46410000	0.180787	FBXL22
2	71720001	71770000	0.180783	EPB41L5
3	94420001	94470000	0.180707	MIR761
15	39240001	39290000	0.180694	ARNTL
3	16840001	16890000	0.180551	S100A7
11	73060001	73110000	0.180546	DRC1
19	18020001	18070000	0.180543	ATAD5
19	18020001	18070000	0.180543	TEFM
21	67200001	67250000	0.180328	ANKRD9
29	50840001	50890000	0.180165	PKP3
19	17960001	18010000	0.17998	RNF135
20	37000001	37050000	0.17994	CPLANE1
20	37000001	37050000	0.17994	MIR2360
16	49440001	49490000	0.179758	MIR551A
11	72960001	73010000	0.179706	OTOF
25	9580001	9630000	0.179618	CLEC16A
27	41420001	41470000	0.179523	THRB
4	96900001	96950000	0.179522	EXOC4
3	45360001	45410000	0.17938	DPYD
10	58600001	58650000	0.179332	SCG3
15	29040001	29090000	0.179331	ATP5MG
24	58340001	58390000	0.179216	CCBE1
1	106560001	106610000	0.179134	TRNAF-GAA
29	40660001	40710000	0.179067	SCGB2A2
6	93260001	93310000	0.178974	ANXA3
13	77200001	77250000	0.178949	STAU1
18	52700001	52750000	0.178908	ZNF296
28	30780001	30830000	0.178848	DUPD1
7	81200001	81250000	0.178811	CKMT2
26	18840001	18890000	0.178793	ZFYVE27
21	46440001	46490000	0.178777	MBIP
3	99820001	99870000	0.178682	POMGNT1
3	99820001	99870000	0.178682	LURAP1
16	63580001	63630000	0.178674	RNASEL
1	4640001	4690000	0.178632	KRTAP11-1
5	30880001	30930000	0.178554	RND1
29	17580001	17630000	0.178516	GAB2
7	60720001	60770000	0.178514	PCYOX1L
18	43500001	43550000	0.178512	WDR88
10	36440001	36490000	0.178426	CHAC1
25	33500001	33550000	0.178416	STX1A
25	33500001	33550000	0.178416	ABHD11
21	68120001	68170000	0.178392	TRMT61A
21	68120001	68170000	0.178392	CKB
22	52960001	53010000	0.178106	CCRL2
5	110460001	110510000	0.178092	MIR2285M-4
29	50900001	50950000	0.178052	IFITM1
29	50900001	50950000	0.178052	IFITM3
1	69080001	69130000	0.177993	UMPS
22	50180001	50230000	0.177836	RBM5
25	40060001	40110000	0.177532	MIR2390
19	34520001	34570000	0.177453	TOM1L2
7	62000001	62050000	0.177411	MYOZ3
26	51800001	51850000	0.177385	DPYSL4
15	80700001	80750000	0.177382	SLC43A1
2	7240001	7290000	0.177352	MIR2917
4	103680001	103730000	0.177252	SLC37A3
9	98140001	98190000	0.177081	MIR2482
4	43960001	44010000	0.176965	FGL2
3	74940001	74990000	0.176954	LRRC40
10	30380001	30430000	0.176869	MIR2285G-2
8	75540001	75590000	0.176599	UBAP1
9	91820001	91870000	0.176592	TFB1M
10	84580001	84630000	0.176433	PSEN1
22	50320001	50370000	0.176201	MST1R
2	18720001	18770000	0.176148	RBM45
3	20340001	20390000	0.176144	CA14
3	20340001	20390000	0.176144	APH1A
16	80100001	80150000	0.175877	PPP1R12B
15	20220001	20270000	0.17586	RDX
5	114620001	114670000	0.175758	PNPLA3
4	118340001	118390000	0.175495	MNX1
1	127020001	127070000	0.175334	ATP1B3
16	49400001	49450000	0.175269	MEGF6
19	34500001	34550000	0.175137	DRC3
24	7360001	7410000	0.175026	DOK6
5	30900001	30950000	0.174705	CACNB3
5	30900001	30950000	0.174705	DDX23
22	14580001	14630000	0.174681	LYZL4
29	17820001	17870000	0.174651	KCTD21
13	51480001	51530000	0.174559	GFRA4
13	51480001	51530000	0.174559	ADAM33
8	103280001	103330000	0.174467	KIF12
11	1920001	1970000	0.174321	ZNF514
13	77420001	77470000	0.174195	KCNB1
20	24600001	24650000	0.174145	HSPB3
19	34320001	34370000	0.174034	TOP3A
10	53760001	53810000	0.174031	MNS1
5	26780001	26830000	0.173996	CSAD
5	26780001	26830000	0.173996	ZNF740
3	34240001	34290000	0.173879	TMEM167B
3	34240001	34290000	0.173879	C3H1orf194
25	2700001	2750000	0.173798	TIGD7
25	2700001	2750000	0.173798	ZNF263
8	10340001	10390000	0.173707	PNOC
25	13640001	13690000	0.1737	RRN3
10	21640001	21690000	0.173542	SLC7A8
16	73120001	73170000	0.173405	SYT14
16	49360001	49410000	0.173298	WRAP73
3	57380001	57430000	0.173297	CLCA3
2	10520001	10570000	0.17325	FSIP2
5	103340001	103390000	0.173225	C1R
2	130820001	130870000	0.173196	HSPG2
17	72660001	72710000	0.17317	UFD1
17	72660001	72710000	0.17317	C17H22orf39
17	72660001	72710000	0.17317	MRPL40
22	50200001	50250000	0.173159	RBM6
1	65040001	65090000	0.173095	LRRC58
23	35000001	35050000	0.173014	PRP-VII
24	580001	630000	0.172983	KCNG2
14	26980001	27030000	0.172963	ASPH
19	57620001	57670000	0.172877	SDK2
10	60060001	60110000	0.172862	ATP8B4
2	107080001	107130000	0.172816	RETREG2
2	107080001	107130000	0.172816	CNPPD1
2	107080001	107130000	0.172816	SLC23A3
7	43280001	43330000	0.172748	MISP
16	4640001	4690000	0.172691	FCMR
16	4640001	4690000	0.172691	IL24
29	27260001	27310000	0.172681	OR8D2
21	22260001	22310000	0.172607	WDR73
5	106720001	106770000	0.172588	TEAD4
22	52820001	52870000	0.172494	TDGF1
24	21680001	21730000	0.172396	ZNF24
12	77140001	77190000	0.172287	GGACT
15	84120001	84170000	0.172236	OR4A15
5	104700001	104750000	0.172233	NTF3
17	53080001	53130000	0.172093	VPS33A
1	83280001	83330000	0.172077	YEATS2
12	46040001	46090000	0.17205	DACH1
17	18540001	18590000	0.171943	NOCT
1	64600001	64650000	0.171885	GSK3B
28	28140001	28190000	0.171544	ASCC1
16	61140001	61190000	0.171435	CEP350
17	63340001	63390000	0.171422	GLTP
8	97140001	97190000	0.171402	KLF4
22	53100001	53150000	0.171303	CCR3
5	56960001	57010000	0.171244	IL23A
5	56960001	57010000	0.171244	STAT2
23	23340001	23390000	0.17116	TFAP2B
13	54260001	54310000	0.171099	NKAIN4
10	20960001	21010000	0.17108	PSME2
10	20960001	21010000	0.17108	RNF31
13	73700001	73750000	0.171067	PIGT
13	73700001	73750000	0.171067	DBNDD2
25	26860001	26910000	0.171006	ZNF629
19	51000001	51050000	0.170963	PPP1R27
19	51000001	51050000	0.170963	P4HB
4	76140001	76190000	0.170847	ADCY1
1	143740001	143790000	0.170771	PDXK
3	42960001	43010000	0.170664	RTCA
26	10440001	10490000	0.170655	LIPM
18	52540001	52590000	0.170563	NECTIN2
19	27740001	27790000	0.17052	PER1
26	39820001	39870000	0.170363	INPP5F
22	58900001	58950000	0.170243	KIAA1257
16	12140001	12190000	0.17008	UCHL5
23	51120001	51170000	0.169774	GMDS
13	77160001	77210000	0.169742	CSE1L
22	50300001	50350000	0.16972	MON1A
7	17960001	18010000	0.169673	SLC25A23
7	17960001	18010000	0.169673	CRB3
7	17960001	18010000	0.169673	DENND1C
1	2740001	2790000	0.169605	PAXBP1
22	58860001	58910000	0.169434	ACAD9
26	11060001	11110000	0.169349	SLC16A12
5	65540001	65590000	0.169237	GNPTAB
10	20760001	20810000	0.16923	NFATC4
16	2900001	2950000	0.16918	DSTYK
1	156320001	156370000	0.169134	MIR2285E-1
5	75580001	75630000	0.168993	C1QTNF6
4	117440001	117490000	0.168976	SHH
1	4700001	4750000	0.168691	KRTAP7-1
20	13720001	13770000	0.168669	NLN
29	39260001	39310000	0.168658	PAG3
18	54340001	54390000	0.168572	MEIS3
28	35420001	35470000	0.168571	CL46
8	85740001	85790000	0.168538	SPTLC1
18	43760001	43810000	0.168487	CEBPG
10	30400001	30450000	0.16817	ZNF770
21	68420001	68470000	0.168071	ATP5MPL
10	21800001	21850000	0.168059	C10H14orf93
29	50280001	50330000	0.168041	MUC2
15	51480001	51530000	0.16798	TRPC2
4	14360001	14410000	0.167967	DLX5
16	42920001	42970000	0.167849	PEX14
7	22080001	22130000	0.167725	MIR2457
2	128720001	128770000	0.16753	IL22RA1
2	118500001	118550000	0.167516	CAB39
8	48240001	48290000	0.167514	C8H9orf57
3	59460001	59510000	0.167498	CTBS
15	23440001	23490000	0.167389	NCAM1
5	103720001	103770000	0.167387	ZNF384
10	20840001	20890000	0.167379	DHRS1
16	4620001	4670000	0.167244	IL20
5	27500001	27550000	0.167243	KRT89
2	114880001	114930000	0.167134	IRS1
5	55600001	55650000	0.167094	CTDSP2
18	47240001	47290000	0.167085	ZNF585A

## Sheet: Table S9
Table S9. A summary of genes from π-ratio in Dianzhong cattle (compared to Indian indicine).
Chrom	Starting position	Ending position	π-ratio	Gene
15	79240001	79290000	1.83973	OR8J1
11	74900001	74950000	1.80936	FAM228B
11	74900001	74950000	1.80936	FAM228A
22	32460001	32510000	1.77624	TMF1
22	32500001	32550000	1.71933	EOGT
9	39280001	39330000	1.57465	RPF2
2	43380001	43430000	1.42111	ARL6IP6
7	43320001	43370000	1.21696	PTBP1
10	35420001	35470000	1.1887	GPR176
9	39320001	39370000	1.15405	GTF3C6
11	74940001	74990000	1.12218	TP53I3
11	74940001	74990000	1.12218	PFN4
15	84120001	84170000	1.10386	OR4A15
5	25080001	25130000	1.07368	USP44
7	43360001	43410000	1.02935	PRTN3
7	43360001	43410000	1.02935	AZU1
10	26620001	26670000	1.01556	PIP4P1
16	71420001	71470000	1.01265	INTS7
7	43340001	43390000	0.998504	PLPPR3
2	43500001	43550000	0.995154	FMNL2
18	23980001	24030000	0.962922	MT1E
18	23980001	24030000	0.962922	MT1A
2	43420001	43470000	0.953114	PRPF40A
10	58600001	58650000	0.948801	SCG3
19	26360001	26410000	0.940054	KIF1C
14	18060001	18110000	0.93044	HAS2
1	139660001	139710000	0.915545	B3GALT5
5	25060001	25110000	0.915412	METAP2
13	38240001	38290000	0.901273	OVOL2
19	26280001	26330000	0.888423	ZNF594
7	62860001	62910000	0.888116	ATOX1
18	21800001	21850000	0.858737	AKTIP
8	60460001	60510000	0.854236	GNE
10	26640001	26690000	0.849969	OSGEP
10	26640001	26690000	0.849969	APEX1
1	7220001	7270000	0.843707	N6AMT1
1	111840001	111890000	0.842561	C1H3orf33
7	62840001	62890000	0.838872	SPARC
19	26300001	26350000	0.821483	ZFP3
19	26300001	26350000	0.821483	ZNF232
2	86280001	86330000	0.813697	PLCL1
15	84200001	84250000	0.801206	OR4C6
6	67840001	67890000	0.79829	SGCB
23	27840001	27890000	0.797089	BOLA
11	74960001	75010000	0.794098	WDCP
11	74960001	75010000	0.794098	FKBP1B
11	74960001	75010000	0.794098	SF3B6
8	60380001	60430000	0.791261	GLIPR2
6	67880001	67930000	0.787004	SPATA18
10	26600001	26650000	0.777691	PNP
26	38240001	38290000	0.775294	RAB11FIP2
23	29860001	29910000	0.774738	OR2W1
11	74760001	74810000	0.772171	ITSN2
7	15500001	15550000	0.770543	LDLR
7	14000001	14050000	0.77023	OR7E24
12	39420001	39470000	0.758929	PCDH9
3	59560001	59610000	0.747347	RPF1
3	59560001	59610000	0.747347	GNG5
4	43960001	44010000	0.743396	FGL2
13	23580001	23630000	0.740301	MIR2285K-2
13	23580001	23630000	0.740301	PIP4K2A
9	33060001	33110000	0.736772	NUS1
19	26240001	26290000	0.736085	SCIMP
18	21520001	21570000	0.735934	CHD9
12	35480001	35530000	0.727242	ZDHHC20
3	43140001	43190000	0.721969	MFSD14A
8	60440001	60490000	0.719406	CLTA
13	23420001	23470000	0.719009	SPAG6
10	35560001	35610000	0.716828	EIF2AK4
8	60400001	60450000	0.712777	CCIN
5	77100001	77150000	0.710385	DNM1L
5	77100001	77150000	0.710385	YARS2
14	30320001	30370000	0.703195	DNAJC5B
18	22000001	22050000	0.686702	FTO
3	20320001	20370000	0.676709	C3H1orf54
3	20320001	20370000	0.676709	CIART
18	21760001	21810000	0.672582	RBL2
11	73260001	73310000	0.670247	GAREM2
23	29820001	29870000	0.667638	OR2J2
13	38180001	38230000	0.665132	SNX5
6	67820001	67870000	0.664915	LRRC66
13	40720001	40770000	0.660381	NKX2-2
1	144020001	144070000	0.656715	TRAPPC10
19	26380001	26430000	0.653252	CAMTA2
19	26380001	26430000	0.653252	INCA1
7	34600001	34650000	0.651888	DMXL1
10	82320001	82370000	0.650337	MAP3K9
5	26840001	26890000	0.646147	SPRYD3
5	26840001	26890000	0.646147	IGFBP6
1	42760001	42810000	0.637196	OR5K1
3	92740001	92790000	0.633283	DMRTB1
7	43380001	43430000	0.627826	MED16
7	43380001	43430000	0.627826	CFD
7	43380001	43430000	0.627826	ELANE
10	58520001	58570000	0.626709	TMOD2
4	76980001	77030000	0.619971	CAMK2B
10	58560001	58610000	0.610883	LYSMD2
18	21900001	21950000	0.608853	RPGRIP1L
22	7460001	7510000	0.599908	SUSD5
26	10300001	10350000	0.596106	LIPF
1	106560001	106610000	0.594722	TRNAF-GAA
2	39840001	39890000	0.594189	NR4A2
2	41140001	41190000	0.591558	KCNJ3
15	35800001	35850000	0.585717	SOX6
4	77100001	77150000	0.584384	GCK
19	27660001	27710000	0.583264	ALOX15B
1	64560001	64610000	0.582378	NR1I2
3	20300001	20350000	0.581796	MRPS21
11	73220001	73270000	0.578855	HADHA
4	44020001	44070000	0.573076	FAM185A
9	33320001	33370000	0.570363	ROS1
4	43420001	43470000	0.570167	RSBN1L
4	43420001	43470000	0.570167	TMEM60
2	27200001	27250000	0.566327	SPC25
3	59640001	59690000	0.56598	DNASE2B
3	49880001	49930000	0.564362	FNBP1L
2	27220001	27270000	0.562484	NOSTRIN
13	61700001	61750000	0.562257	KIF3B
14	35580001	35630000	0.56195	TRPA1
4	77080001	77130000	0.560318	YKT6
2	86180001	86230000	0.552412	BOLL
17	50760001	50810000	0.551226	BRI3BP
28	5640001	5690000	0.547781	MAP10
22	53180001	53230000	0.542724	CCR1
12	18980001	19030000	0.539501	SETDB2
1	72860001	72910000	0.538491	TMEM44
13	78160001	78210000	0.537603	CEBPB
6	21320001	21370000	0.537507	TACR3
4	44100001	44150000	0.534643	FBXL13
11	10140001	10190000	0.533682	INO80B
11	10140001	10190000	0.533682	RTKN
28	6160001	6210000	0.533401	MAP3K21
7	3960001	4010000	0.533038	TM6SF2
11	10120001	10170000	0.529662	WBP1
11	10120001	10170000	0.529662	MOGS
11	10120001	10170000	0.529662	MRPL53
11	10120001	10170000	0.529662	CCDC142
19	51180001	51230000	0.529421	FAAP100
3	20280001	20330000	0.529261	PRPF3
14	3120001	3170000	0.528981	CHRAC1
3	19340001	19390000	0.528123	PSMB4
19	41680001	41730000	0.525284	KRT15
13	78120001	78170000	0.521743	TMEM189
6	67140001	67190000	0.521673	FRYL
6	67140001	67190000	0.521673	ZAR1
3	80540001	80590000	0.519474	RAVER2
22	10300001	10350000	0.516267	LRRFIP2
10	58900001	58950000	0.515687	GLDN
7	57020001	57070000	0.515377	GRXCR2
4	45300001	45350000	0.512456	ORC5
2	114880001	114930000	0.511326	IRS1
12	16740001	16790000	0.508109	HTR2A
13	69340001	69390000	0.507572	MAFB
10	77020001	77070000	0.5071	GPX2
10	35640001	35690000	0.506222	SRP14
2	20720001	20770000	0.505962	MIR10B
2	20720001	20770000	0.505962	HOXD4
3	16840001	16890000	0.503955	S100A7
3	99680001	99730000	0.503809	FAAH
8	103400001	103450000	0.501893	MIR455
7	81260001	81310000	0.50114	ZCCHC9
6	68360001	68410000	0.499823	MIR4449
6	68360001	68410000	0.499823	DANCR
5	20980001	21030000	0.499716	DCN
19	41700001	41750000	0.499245	KRT19
14	30840001	30890000	0.497934	VCPIP1
22	52980001	53030000	0.497478	CCR5
20	25360001	25410000	0.496503	NDUFS4
3	59660001	59710000	0.495447	UOX
7	81280001	81330000	0.490084	ACOT12
3	43100001	43150000	0.489519	SASS6
13	35440001	35490000	0.487396	LYZL1
14	43080001	43130000	0.48581	MRPS28
1	111680001	111730000	0.485539	GMPS
1	127020001	127070000	0.483697	ATP1B3
19	50920001	50970000	0.482833	MAFG
19	50920001	50970000	0.482833	PYCR1
19	50920001	50970000	0.482833	MYADML2
5	26820001	26870000	0.481903	SOAT2
22	48240001	48290000	0.481327	SMIM4
9	33780001	33830000	0.480477	GPRC6A
7	15400001	15450000	0.478714	MIR2882
7	5960001	6010000	0.478064	HAUS8
19	41120001	41170000	0.475228	KRT39
7	3980001	4030000	0.475102	NCAN
7	3980001	4030000	0.475102	HAPLN4
13	38280001	38330000	0.47496	PET117
20	65300001	65350000	0.47374	FASTKD3
16	71140001	71190000	0.472754	PPP2R5A
5	29060001	29110000	0.469709	ATF1
5	29600001	29650000	0.468477	LIMA1
8	70500001	70550000	0.467035	ENTPD4
16	63120001	63170000	0.466832	ZNF648
2	104100001	104150000	0.462154	XRCC5
20	31520001	31570000	0.460725	ZNF131
19	26400001	26450000	0.460546	PFN1
19	26400001	26450000	0.460546	ENO3
19	26400001	26450000	0.460546	SPAG7
19	50940001	50990000	0.459379	MIR2347
19	50940001	50990000	0.459379	PCYT2
19	50940001	50990000	0.459379	SIRT7
20	38120001	38170000	0.457597	UGT3A2
11	10100001	10150000	0.456266	TTC31
11	10100001	10150000	0.456266	LBX2
11	10100001	10150000	0.456266	PCGF1
19	51260001	51310000	0.455859	BAHCC1
11	97360001	97410000	0.455249	LMX1B
18	15820001	15870000	0.453901	PHKB
19	27680001	27730000	0.453554	ALOX12B
11	10080001	10130000	0.452102	TLX2
11	10080001	10130000	0.452102	DQX1
11	10080001	10130000	0.452102	AUP1
2	62080001	62130000	0.451829	RAB3GAP1
19	40820001	40870000	0.451759	KRT222
20	23800001	23850000	0.451224	DHX29
3	48920001	48970000	0.45094	F3
24	36820001	36870000	0.450698	NDC80
22	47960001	48010000	0.449465	TMEM110
16	60180001	60230000	0.448823	ANGPTL1
16	2900001	2950000	0.444132	DSTYK
10	82120001	82170000	0.443447	MED6
10	82140001	82190000	0.443417	ADAM20
18	24000001	24050000	0.44242	MT2A
21	55000001	55050000	0.442254	TGM7
22	52960001	53010000	0.442139	CCRL2
19	42520001	42570000	0.4415	ATP6V0A1
3	20340001	20390000	0.440225	CA14
3	20340001	20390000	0.440225	APH1A
15	47200001	47250000	0.440112	OR52N2
23	28860001	28910000	0.439988	PPP1R11
23	28860001	28910000	0.439988	RNF39
10	26660001	26710000	0.439075	TEP1
10	26660001	26710000	0.439075	KLHL33
2	20740001	20790000	0.438738	HOXD9
2	20740001	20790000	0.438738	HOXD8
24	58160001	58210000	0.437847	GRP
13	38200001	38250000	0.437442	MGME1
22	16780001	16830000	0.436784	IL17RC
22	16780001	16830000	0.436784	CRELD1
22	16780001	16830000	0.436784	PRRT3
19	51000001	51050000	0.436351	PPP1R27
19	51000001	51050000	0.436351	P4HB
5	26860001	26910000	0.435305	TNS2
15	4360001	4410000	0.433914	DDI1
7	41180001	41230000	0.433663	TRIM58
7	41180001	41230000	0.433663	OR11L1
1	144300001	144350000	0.431935	C1H21orf2
26	10400001	10450000	0.427928	LIPN
14	80860001	80910000	0.427614	IMPA1
5	57240001	57290000	0.426267	IKZF4
5	57240001	57290000	0.426267	RPS26
14	36380001	36430000	0.426056	SBSPON
1	111780001	111830000	0.422467	SLC33A1
15	24280001	24330000	0.422445	CLDN25
10	58700001	58750000	0.42173	DMXL2
2	86140001	86190000	0.421364	MARS2
16	71100001	71150000	0.421339	TMEM206
14	23000001	23050000	0.419163	TMEM68
19	41020001	41070000	0.41824	KRT20
19	41020001	41070000	0.41824	KRT12
19	46360001	46410000	0.417357	EFCAB13
12	28620001	28670000	0.417293	ZAR1L
6	103660001	103710000	0.416652	STK32B
7	43280001	43330000	0.41501	MISP
11	48100001	48150000	0.414742	RMND5A
9	15520001	15570000	0.414606	IMPG1
1	83720001	83770000	0.414243	B3GNT5
12	52100001	52150000	0.413811	MYCBP2
9	33460001	33510000	0.413589	VGLL2
2	20780001	20830000	0.412577	EVX2
2	20780001	20830000	0.412577	HOXD13
2	20780001	20830000	0.412577	HOXD12
19	50980001	51030000	0.412376	ARHGDIA
10	61340001	61390000	0.412211	EID1
9	65240001	65290000	0.411922	MRAP2
4	76880001	76930000	0.411391	NUDCD3
3	43200001	43250000	0.410818	SLC35A3
11	10060001	10110000	0.409025	HTRA2
5	74860001	74910000	0.408763	FOXRED2
28	5840001	5890000	0.40716	PCNX2
19	42580001	42630000	0.406981	HSD17B1
19	42580001	42630000	0.406981	NAGLU
9	34420001	34470000	0.404761	NT5DC1
20	65280001	65330000	0.40371	MTRR
3	100820001	100870000	0.402063	ZSWIM5
26	49120001	49170000	0.401912	EBF3
1	143960001	144010000	0.40161	AGPAT3
2	62220001	62270000	0.400213	MAP3K19
7	43220001	43270000	0.399719	RNF126
7	43220001	43270000	0.399719	FGF22
7	19620001	19670000	0.399688	UBXN6
13	74420001	74470000	0.399197	WFDC11
13	74420001	74470000	0.399197	WFDC10A
13	74420001	74470000	0.399197	WFDC9
4	77140001	77190000	0.399166	MYL7
15	63840001	63890000	0.39898	HIPK3
10	81200001	81250000	0.398573	PLEKHD1
1	107040001	107090000	0.398565	IFT80
1	107040001	107090000	0.398565	MIR15B
1	107040001	107090000	0.398565	MIR16B
7	81200001	81250000	0.397677	CKMT2
19	26420001	26470000	0.396123	GP1BA
19	26420001	26470000	0.396123	SLC25A11
19	26420001	26470000	0.396123	RNF167
2	20760001	20810000	0.396084	HOXD11
2	20760001	20810000	0.396084	HOXD10
2	27180001	27230000	0.395537	G6PC2
28	17880001	17930000	0.394855	ARID5B
18	44800001	44850000	0.392814	UBA2
10	54780001	54830000	0.392597	PYGO1
11	10040001	10090000	0.391705	LOXL3
11	10040001	10090000	0.391705	DOK1
11	73100001	73150000	0.391122	SELENOI
7	19640001	19690000	0.390952	CHAF1A
11	48640001	48690000	0.389286	IMMT
9	33680001	33730000	0.388942	RFX6
19	50960001	51010000	0.387669	ALYREF
19	50960001	51010000	0.387669	ANAPC11
19	50960001	51010000	0.387669	NPB
13	38500001	38550000	0.386226	RBBP9
13	38500001	38550000	0.386226	POLR3F
1	64820001	64870000	0.385114	MIR6529A
1	64820001	64870000	0.385114	MIR6529B
22	16740001	16790000	0.384745	EMC3
22	59860001	59910000	0.384625	MCM2
16	71340001	71390000	0.38457	DTL
28	35580001	35630000	0.384474	SFTPD
29	12380001	12430000	0.384343	ANKRD42
3	80400001	80450000	0.383708	JAK1
7	43240001	43290000	0.383523	PRSS57
7	43240001	43290000	0.383523	FSTL3
25	26440001	26490000	0.382388	C25H16orf54
8	59960001	60010000	0.379882	TMEM8B
19	50900001	50950000	0.37867	NOTUM
7	15540001	15590000	0.37862	SPC24
11	73120001	73170000	0.378359	MIR2284Y-1
20	23400001	23450000	0.377658	SLC38A9
16	71080001	71130000	0.377038	NENF
22	53380001	53430000	0.376933	CCR9
7	52120001	52170000	0.376724	PCDHB1
10	58020001	58070000	0.375839	MYO5C
16	60340001	60390000	0.375774	FAM20B
23	18560001	18610000	0.375331	RUNX2
14	55940001	55990000	0.374721	EMC2
27	15340001	15390000	0.37446	HELT
10	57800001	57850000	0.37365	MYO5A
13	69640001	69690000	0.373272	TOP1
11	75200001	75250000	0.373166	KLHL29
10	77000001	77050000	0.3731	CHURC1
17	12720001	12770000	0.372575	MIR2284G
28	13940001	13990000	0.372131	BICC1
20	29080001	29130000	0.371558	HCN1
1	86280001	86330000	0.371215	CCDC39
1	110880001	110930000	0.370997	TIPARP
22	14520001	14570000	0.368047	CCK
1	111880001	111930000	0.367587	PLCH1
4	77160001	77210000	0.366821	AEBP1
4	77160001	77210000	0.366821	POLD2
9	33200001	33250000	0.366641	DCBLD1
11	73300001	73350000	0.366077	RAB10
22	53100001	53150000	0.366014	CCR3
29	40640001	40690000	0.365562	SCGB1D
8	103340001	103390000	0.364175	COL27A1
10	83420001	83470000	0.363585	RGS6
2	39800001	39850000	0.363375	TRNAA-CGC
16	43100001	43150000	0.363285	CENPS
20	26060001	26110000	0.362095	ITGA1
16	51220001	51270000	0.361899	B3GALT6
16	51220001	51270000	0.361899	C1QTNF12
17	53920001	53970000	0.361641	P2RX7
14	3060001	3110000	0.361187	AGO2
8	60120001	60170000	0.360511	OR13J1
4	65060001	65110000	0.360073	NEUROD6
4	44620001	44670000	0.359534	RELN
21	54960001	55010000	0.359447	TGM5
7	101360001	101410000	0.3587	SLCO6A1
18	44000001	44050000	0.358356	CHST8
9	38900001	38950000	0.356997	REV3L
23	28880001	28930000	0.356117	ZNRD1
14	30780001	30830000	0.354793	MYBL1
10	58420001	58470000	0.354654	TMOD3
1	64600001	64650000	0.35451	GSK3B
26	10520001	10570000	0.354359	STAMBPL1
11	11120001	11170000	0.353834	FBXO41
11	11120001	11170000	0.353834	EGR4
2	38980001	39030000	0.35303	GALNT5
2	38980001	39030000	0.35303	ERMN
10	86240001	86290000	0.35104	MLH3
19	42980001	43030000	0.350051	RPL27
19	42980001	43030000	0.350051	RUNDC1
22	32540001	32590000	0.348174	FAM19A4
7	52380001	52430000	0.348008	PCDHGA2
22	23100001	23150000	0.347693	TRNT1
20	14680001	14730000	0.346873	SREK1IP1
2	61360001	61410000	0.34678	DARS
19	42960001	43010000	0.345605	AARSD1
18	50260001	50310000	0.345506	CYP2B6
7	43260001	43310000	0.344835	PALM
27	21320001	21370000	0.344647	TUSC3
3	92140001	92190000	0.344344	TMEM59
13	60260001	60310000	0.34415	SLC52A3
6	101500001	101550000	0.343357	PTPN13
23	39340001	39390000	0.34246	KDM1B
1	134800001	134850000	0.342366	ANAPC13
17	29420001	29470000	0.340922	PGRMC2
3	17800001	17850000	0.340568	IVL
11	99060001	99110000	0.339493	SPTAN1
19	40860001	40910000	0.338969	KRT24
11	83640001	83690000	0.337644	FAM84A
3	99700001	99750000	0.337577	NSUN4
9	60780001	60830000	0.33581	MIR2903
9	60780001	60830000	0.33581	UBE2J1
18	43280001	43330000	0.334374	CEP89
3	32780001	32830000	0.334056	KCNA2
26	14180001	14230000	0.333945	EXOC6
9	98140001	98190000	0.331525	MIR2482
3	53360001	53410000	0.33116	MIR2285K-5
13	74380001	74430000	0.330899	WFDC8
17	28660001	28710000	0.330418	SCLT1
10	35700001	35750000	0.329827	BMF
28	33480001	33530000	0.329127	DLG5
12	52080001	52130000	0.328329	FBXL3
5	74880001	74930000	0.327875	EIF3D
8	59140001	59190000	0.327839	FAM205C
9	62560001	62610000	0.327633	GJB7
10	78500001	78550000	0.327137	CCDC196
10	81260001	81310000	0.324677	CCDC177
19	41140001	41190000	0.324014	KRT40
22	53000001	53050000	0.323896	CCR2
17	70280001	70330000	0.323894	PISD
18	40200001	40250000	0.323715	POP4
7	52520001	52570000	0.323642	PCDHGC3
19	33940001	33990000	0.323471	SLC47A1
6	5700001	5750000	0.323186	PDE5A
14	30420001	30470000	0.322208	TRIM55
15	84380001	84430000	0.322005	OR4A16
10	58360001	58410000	0.32044	LEO1
5	57180001	57230000	0.319624	ERBB3
1	91380001	91430000	0.318398	NAALADL2
19	51220001	51270000	0.317509	MIR3533
19	51220001	51270000	0.317509	ACTG1
10	77160001	77210000	0.316222	MAX
20	4740001	4790000	0.316034	CREBRF
3	19280001	19330000	0.31557	POGZ
3	59720001	59770000	0.315456	SAMD13
19	51120001	51170000	0.315352	TSPAN10
19	51120001	51170000	0.315352	PDE6G
19	51120001	51170000	0.315352	OXLD1
20	65320001	65370000	0.315123	C20H5orf49
9	87140001	87190000	0.315104	ULBP17
21	5980001	6030000	0.31408	LINS1
1	20340001	20390000	0.313211	MIR125B-2
8	48320001	48370000	0.312974	GDA
28	6680001	6730000	0.312801	SLC35F3
7	52360001	52410000	0.312326	TAF7
7	52360001	52410000	0.312326	SLC25A2
17	12700001	12750000	0.311892	SMAD1
25	13680001	13730000	0.311744	NTAN1
1	144260001	144310000	0.310532	PFKL
22	44480001	44530000	0.31032	MIR2371
11	19280001	19330000	0.310126	STRN
15	63680001	63730000	0.309986	CSTF3
3	48940001	48990000	0.30976	ABCD3
19	46880001	46930000	0.309623	TLK2
21	59580001	59630000	0.309383	GSC
14	2680001	2730000	0.308682	DENND3
20	4800001	4850000	0.307374	BNIP1
15	24300001	24350000	0.306896	USP28
19	42000001	42050000	0.305938	ACLY
19	42000001	42050000	0.305938	KLHL11
22	53340001	53390000	0.305774	CXCR6
16	65680001	65730000	0.30568	EDEM3
1	143740001	143790000	0.304615	PDXK
3	20160001	20210000	0.304447	RPRD2
3	20160001	20210000	0.304447	TARS2
14	30900001	30950000	0.304389	SGK3
19	51020001	51070000	0.303742	GCGR
19	51020001	51070000	0.303742	MCRIP1
19	33200001	33250000	0.303234	UBB
11	11160001	11210000	0.303127	CCT7
6	117440001	117490000	0.302798	CPLX1
13	20000001	20050000	0.302548	CCDC7
9	14800001	14850000	0.301834	TMEM30A
9	14800001	14850000	0.301834	COX7A2
13	47400001	47450000	0.30148	CDS2
13	47400001	47450000	0.30148	PCNA
12	12120001	12170000	0.301237	DGKH
7	61240001	61290000	0.300419	SLC26A2
10	61040001	61090000	0.299899	COPS2
20	58600001	58650000	0.299785	TRIO
22	48140001	48190000	0.299405	PBRM1
10	53940001	53990000	0.299226	TEX9
1	132260001	132310000	0.299088	SLC35G2
1	720001	770000	0.298447	CLIC6
7	50560001	50610000	0.298252	MATR3
6	11760001	11810000	0.298168	CAMK2D
6	67000001	67050000	0.297715	SLAIN2
6	67120001	67170000	0.297177	SLC10A4
5	19360001	19410000	0.296911	GALNT4
11	11180001	11230000	0.296673	SMYD5
11	11180001	11230000	0.296673	PRADC1
18	43220001	43270000	0.296653	SLC7A9
10	78520001	78570000	0.296397	GPHN
8	74820001	74870000	0.295469	B4GALT1
5	29140001	29190000	0.294801	DIP2B
1	144180001	144230000	0.294105	ICOSLG
25	7520001	7570000	0.294017	ABAT
10	86220001	86270000	0.293949	EIF2B2
9	62540001	62590000	0.293704	SMIM8
15	63940001	63990000	0.293675	KIAA1549L
7	40720001	40770000	0.29339	OR2B11
17	70360001	70410000	0.293329	DEPDC5
20	23980001	24030000	0.292975	gzmA
10	85280001	85330000	0.292866	FAM161B
19	51200001	51250000	0.292444	FSCN2
15	1400001	1450000	0.292229	MRE11
8	83880001	83930000	0.292149	NOL8
18	46940001	46990000	0.292131	ZNF529
25	36920001	36970000	0.292094	CPSF4
25	36920001	36970000	0.292094	ATP5MF
6	85920001	85970000	0.291859	AMBN
28	1500001	1550000	0.291771	TAF5L
11	75060001	75110000	0.291391	ATAD2B
2	90000001	90050000	0.291301	C2CD6
11	10160001	10210000	0.291174	C11H2orf81
11	10160001	10210000	0.291174	WDR54
11	75000001	75050000	0.291117	MFSD2B
22	48120001	48170000	0.291104	GNL3
22	48120001	48170000	0.291104	GLT8D1
22	48120001	48170000	0.291104	SPCS1
11	82880001	82930000	0.290309	COX8B
24	39260001	39310000	0.29015	TMEM200C
19	10500001	10550000	0.290017	DHX40
11	73180001	73230000	0.289898	HADHB
5	65360001	65410000	0.289877	MYBPC1
7	81900001	81950000	0.289594	ATG10
1	107200001	107250000	0.288787	C1H3orf80
7	41780001	41830000	0.287885	OR2L13
9	34560001	34610000	0.287735	FRK
11	72840001	72890000	0.287708	CIB4
12	14360001	14410000	0.286708	SMIM2
7	40040001	40090000	0.286568	BTNL9
16	35220001	35270000	0.286556	FH
5	5000001	5050000	0.286437	KRR1
2	128880001	128930000	0.286104	SRSF10
17	2880001	2930000	0.286076	PLRG1
9	91820001	91870000	0.285841	TFB1M
23	8560001	8610000	0.2858	SPDEF
21	58900001	58950000	0.285636	SERPINA6
20	13960001	14010000	0.284863	CENPK
1	4640001	4690000	0.284558	KRTAP11-1
18	46860001	46910000	0.284437	ZNF567
16	28020001	28070000	0.284033	DNAH14
19	41880001	41930000	0.283808	GAST
6	116840001	116890000	0.28372	FAM53A
18	17700001	17750000	0.283251	CBLN1
13	21700001	21750000	0.282812	ADNCR
7	40780001	40830000	0.282734	OR2C3
6	68260001	68310000	0.282584	USP46
8	103800001	103850000	0.282383	TEX48
1	40940001	40990000	0.282349	EPHA6
15	660001	710000	0.28224	OR4C15
25	26140001	26190000	0.282141	GDPD3
25	26140001	26190000	0.282141	MAPK3
16	51160001	51210000	0.282043	INTS11
16	51160001	51210000	0.282043	CPTP
16	51160001	51210000	0.282043	TAS1R3
14	80840001	80890000	0.281599	SLC10A5
11	24420001	24470000	0.281312	PKDCC
7	15380001	15430000	0.28098	SMARCA4
10	27220001	27270000	0.279968	OR4K2
20	23860001	23910000	0.279852	MCIDAS
20	23860001	23910000	0.279852	CCNO
5	57160001	57210000	0.279733	PA2G4
5	57160001	57210000	0.279733	ZC3H10
9	50880001	50930000	0.279672	POU3F2
29	12440001	12490000	0.279648	PCF11
7	58420001	58470000	0.279629	STK32A
13	38520001	38570000	0.27904	SEC23B
7	43400001	43450000	0.278795	R3HDM4
6	12180001	12230000	0.278628	ANK2
3	117240001	117290000	0.2783	RAMP1
2	97800001	97850000	0.277545	KANSL1L
13	38660001	38710000	0.277488	SCP2D1
5	24200001	24250000	0.276858	TMCC3
25	10480001	10530000	0.276754	BCAR4
1	65040001	65090000	0.27659	LRRC58
22	58100001	58150000	0.276288	WNT7A
17	52900001	52950000	0.276124	ZCCHC8
10	27380001	27430000	0.275069	OR4K13
26	38840001	38890000	0.275067	PRLHR
12	52060001	52110000	0.274696	CLN5
3	53280001	53330000	0.274628	LRRC8D
28	19440001	19490000	0.274539	MIR1296
22	23220001	23270000	0.274407	CNTN4
9	33840001	33890000	0.274299	KPNA5
9	62580001	62630000	0.27428	ZNF292
3	119620001	119670000	0.273811	COPS9
11	43480001	43530000	0.273714	PAPOLG
9	25500001	25550000	0.273325	HEY2
10	73800001	73850000	0.27329	HIF1A
18	25600001	25650000	0.273126	ADGRG3
18	16740001	16790000	0.272736	SIAH1
7	43200001	43250000	0.272692	POLRMT
24	4200001	4250000	0.272676	FBXO15
24	4200001	4250000	0.272676	TIMM21
2	27840001	27890000	0.272261	STK39
20	4700001	4750000	0.271944	ATP6V0E1
6	67660001	67710000	0.271907	DCUN1D4
3	78140001	78190000	0.271895	C3H1orf141
12	51960001	52010000	0.271462	KCTD12
22	51640001	51690000	0.271459	CATHL5
19	42260001	42310000	0.271454	GHDC
19	42260001	42310000	0.271454	HCRT
16	51140001	51190000	0.271351	DVL1
16	51140001	51190000	0.271351	MXRA8
2	29000001	29050000	0.270819	MIR2285W
28	9380001	9430000	0.270757	MTR
2	98140001	98190000	0.270325	LANCL1
3	51180001	51230000	0.270054	BTBD8
26	10460001	10510000	0.269836	ANKRD22
28	35120001	35170000	0.269706	PLAC9
24	34600001	34650000	0.269693	ESCO1
14	20240001	20290000	0.269454	SNTG1
5	115780001	115830000	0.269019	RIBC2
11	69180001	69230000	0.26875	LCLAT1
20	66660001	66710000	0.268382	UBE2QL1
29	5160001	5210000	0.26816	TRIM77
10	72100001	72150000	0.267817	LRRC9
11	43880001	43930000	0.267795	GCFC2
14	19940001	19990000	0.267205	PPDPFL
26	37020001	37070000	0.267146	HSPA12A
26	37020001	37070000	0.267146	C26H10orf82
15	50260001	50310000	0.266643	OR51E2
25	26160001	26210000	0.266436	PPP4C
25	26160001	26210000	0.266436	TBX6
25	26160001	26210000	0.266436	YPEL3
10	74900001	74950000	0.266311	KCNH5
11	60960001	61010000	0.266224	TMEM17
7	40420001	40470000	0.266143	IFI47
28	13760001	13810000	0.266	HNRNPF
3	1780001	1830000	0.265999	MAEL
7	41220001	41270000	0.265859	OR2W3
3	108320001	108370000	0.265229	MEAF6
22	50120001	50170000	0.264986	SEMA3F
22	50120001	50170000	0.264986	GNAT1
13	42920001	42970000	0.264352	FAM208B
15	15800001	15850000	0.264205	PIWIL4
2	8860001	8910000	0.264003	CALCRL
13	28240001	28290000	0.263495	PRPF18
10	27420001	27470000	0.263406	OR4K17
9	38920001	38970000	0.263085	MIR6536-1
9	38920001	38970000	0.263085	MIR6536-2
20	33700001	33750000	0.26293	PTGER4
25	13660001	13710000	0.262017	MIR562
2	5780001	5830000	0.261746	MFSD6
22	5160001	5210000	0.26144	GADL1
16	51200001	51250000	0.260818	UBE2J2
4	44540001	44590000	0.260791	SLC26A5
2	88460001	88510000	0.260752	TYW5
8	38440001	38490000	0.260512	IL33
3	108220001	108270000	0.260476	RSPO1
8	38760001	38810000	0.260231	MLANA
16	18860001	18910000	0.259292	USH2A
28	24780001	24830000	0.259179	DNA2
19	13860001	13910000	0.259125	DDX52
2	122360001	122410000	0.258951	NKAIN1
22	7500001	7550000	0.258528	FBXL2
2	88480001	88530000	0.258193	MAIP1
1	144200001	144250000	0.25809	DNMT3L
26	13160001	13210000	0.258088	PPP1R3C
10	58160001	58210000	0.25784	GNB5
5	65540001	65590000	0.257497	GNPTAB
18	46880001	46930000	0.257327	ZNF461
8	83520001	83570000	0.257108	CTSV
28	9200001	9250000	0.256918	HEATR1
24	35440001	35490000	0.256795	CETN1
1	64900001	64950000	0.256316	GPR156
19	47000001	47050000	0.256304	MRC2
7	44560001	44610000	0.25608	HSPA4
12	32620001	32670000	0.256062	USP12
13	57860001	57910000	0.255743	APCDD1L
18	46980001	47030000	0.255642	ZNF260
13	23400001	23450000	0.255009	BMI1
18	1840001	1890000	0.254535	PDPR
3	43080001	43130000	0.254401	TRMT13
12	19020001	19070000	0.254361	PHF11
11	21300001	21350000	0.254348	MIR2284Z-2
20	13900001	13950000	0.254274	TRIM23
2	85400001	85450000	0.254208	PGAP1
9	38140001	38190000	0.253738	LAMA4
11	82860001	82910000	0.253558	PSMD13
7	47040001	47090000	0.252695	CXCL14
9	62220001	62270000	0.252022	ORC3
4	43220001	43270000	0.251074	PHTF2
18	53220001	53270000	0.250911	FBXO46
18	53220001	53270000	0.250911	QPCTL
18	53220001	53270000	0.250911	SNRPD2
10	77040001	77090000	0.250748	RAB15
6	83140001	83190000	0.250462	CENPC
24	34640001	34690000	0.250031	GREB1L
6	25080001	25130000	0.249606	C6H4orf17
2	21800001	21850000	0.24929	CHN1
15	82860001	82910000	0.249125	OR10V1
19	41200001	41250000	0.248416	KRTAP1-1
24	36800001	36850000	0.248256	METTL4
1	139780001	139830000	0.24824	IGSF5
28	33680001	33730000	0.247817	RPS24
8	70640001	70690000	0.247588	SLC25A37
6	112880001	112930000	0.247498	QDPR
19	33220001	33270000	0.246853	CENPV
4	61360001	61410000	0.246752	HERPUD2
13	57100001	57150000	0.246568	ZNF831
7	44780001	44830000	0.246551	FSTL4
7	19660001	19710000	0.246013	SH3GL1
15	4220001	4270000	0.245737	PDGFD
22	59880001	59930000	0.24552	TPRA1
5	114620001	114670000	0.245229	PNPLA3
5	32100001	32150000	0.245206	PFKM
5	32100001	32150000	0.245206	ASB8
10	57780001	57830000	0.244812	ARPP19
9	36520001	36570000	0.244464	MARCKS
10	60680001	60730000	0.244132	FAM227B
7	15700001	15750000	0.243995	TMEM205
7	15700001	15750000	0.243995	RAB3D
11	82900001	82950000	0.243923	NLRP6
10	36220001	36270000	0.243644	RAD51
4	44200001	44250000	0.243432	LRRC17
8	38280001	38330000	0.243321	UHRF2
6	58000001	58050000	0.243321	TLR10
9	33920001	33970000	0.242586	RSPH4A
8	99700001	99750000	0.242094	C8H9orf152
16	38940001	38990000	0.241986	PRRC2C
15	43160001	43210000	0.241471	IPO7
11	72800001	72850000	0.241356	KCNK3
26	21220001	21270000	0.241325	SCD
22	56020001	56070000	0.24068	MIR2372
26	38540001	38590000	0.240427	FAM204A
14	37580001	37630000	0.240363	GDAP1
22	53240001	53290000	0.240294	XCR1
6	93260001	93310000	0.240235	ANXA3
28	43180001	43230000	0.240173	LRRC18
8	53640001	53690000	0.239849	GNAQ
3	92360001	92410000	0.239796	NDC1
2	7240001	7290000	0.239784	MIR2917
16	77500001	77550000	0.239723	PTPRC
18	43360001	43410000	0.239575	RHPN2
18	43360001	43410000	0.239575	FAAP24
20	13720001	13770000	0.239297	NLN
18	54960001	55010000	0.238957	CCDC114
18	54960001	55010000	0.238957	ZNF114
21	8140001	8190000	0.238518	FAM169B
5	110260001	110310000	0.238285	CBY1
18	44780001	44830000	0.238121	PDCD2L
15	15940001	15990000	0.237772	FUT4
3	20360001	20410000	0.237216	ANP32E
21	67700001	67750000	0.237135	LBHD2
6	37340001	37390000	0.237001	LCORL
5	36860001	36910000	0.23696	ADAMTS20
11	48080001	48130000	0.236429	CD8A
3	92300001	92350000	0.236357	YIPF1
29	40660001	40710000	0.236158	SCGB2A2
16	43080001	43130000	0.236157	CORT
16	43080001	43130000	0.236157	DFFA
26	17820001	17870000	0.235841	TM9SF3
12	53000001	53050000	0.235779	EDNRB
28	12360001	12410000	0.235034	CHRM3
23	28360001	28410000	0.234687	MIR877
23	28360001	28410000	0.234687	MIR2378
23	28360001	28410000	0.234687	ABCF1
16	3560001	3610000	0.234676	PM20D1
16	41880001	41930000	0.23459	AGTRAP
2	111720001	111770000	0.234547	SCG2
2	37940001	37990000	0.234391	CCDC148
10	73840001	73890000	0.234367	SNAPC1
19	24760001	24810000	0.234228	UBE2G1
11	73160001	73210000	0.234206	ADGRF3
9	40000001	40050000	0.233975	WASF1
3	18240001	18290000	0.233769	CRNN
8	80100001	80150000	0.233554	GAS1
2	10520001	10570000	0.233349	FSIP2
6	86060001	86110000	0.232976	RUFY3
22	53960001	54010000	0.232273	TMEM158
10	54800001	54850000	0.232261	DNAAF4
1	58600001	58650000	0.232156	CCDC191
3	42720001	42770000	0.231711	CDC14A
2	61540001	61590000	0.23146	UBXN4
16	43740001	43790000	0.231128	PIK3CD
18	7720001	7770000	0.231112	GCSH
8	8520001	8570000	0.230964	SOX7
5	65480001	65530000	0.230865	CHPT1
18	63380001	63430000	0.230836	NLRP13
5	14460001	14510000	0.230682	SLC6A15
4	43780001	43830000	0.23053	GSAP
20	16980001	17030000	0.230219	KIF2A
4	43880001	43930000	0.229969	CCDC146
3	116920001	116970000	0.229593	MLPH
3	43440001	43490000	0.2289	FRRS1
14	19900001	19950000	0.228461	SNAI2
7	42440001	42490000	0.228219	MGC137030
25	26460001	26510000	0.228068	SPN
25	26460001	26510000	0.228068	QPRT
16	43120001	43170000	0.227958	PGD
11	80001	130000	0.227937	ZC3H6
22	51620001	51670000	0.227074	CATHL6
13	60780001	60830000	0.226955	DEFB125
28	13740001	13790000	0.22644	FXYD4
11	29360001	29410000	0.226424	TTC7A
5	57280001	57330000	0.226416	RAB5B
5	57280001	57330000	0.226416	SUOX
13	39320001	39370000	0.226376	RIN2
24	36880001	36930000	0.226365	SMCHD1
11	20640001	20690000	0.226291	ATL2
19	36480001	36530000	0.226169	SAMD14
1	144640001	144690000	0.225627	SUMO3
21	65220001	65270000	0.225566	WDR25
26	40460001	40510000	0.225204	PLPP4
14	3160001	3210000	0.225174	TRAPPC9
5	26740001	26790000	0.225163	RARG
11	19500001	19550000	0.225147	GPATCH11
25	26360001	26410000	0.224989	MVP
8	59940001	59990000	0.224831	FAM221B
8	59940001	59990000	0.224831	HINT2
8	59940001	59990000	0.224831	SPAG8
25	17440001	17490000	0.224627	GPRC5B
22	28800001	28850000	0.224433	SHQ1
7	43180001	43230000	0.224403	HCN2
28	35600001	35650000	0.224165	SFTPA1
28	35600001	35650000	0.224165	MBL1
13	40460001	40510000	0.22412	KIZ
9	33820001	33870000	0.223765	FAM162B
3	100040001	100090000	0.223754	MAST2
2	97780001	97830000	0.223295	RPE
10	59720001	59770000	0.222502	USP50
9	91840001	91890000	0.222427	CLDN20
10	57680001	57730000	0.222372	FAM214A
1	58700001	58750000	0.22237	QTRT2
8	94520001	94570000	0.222269	NIPSNAP3A
19	41160001	41210000	0.222252	KRTAP3-3
3	18900001	18950000	0.222181	C2CD4D
16	62580001	62630000	0.222072	CACNA1E
26	23520001	23570000	0.221982	CNNM2
7	41900001	41950000	0.221868	OR2M5
3	102700001	102750000	0.221593	C3H1orf210
15	6720001	6770000	0.221109	CEP126
26	49360001	49410000	0.221059	MIR2397
26	49360001	49410000	0.221059	GLRX3
8	94400001	94450000	0.220787	OR13C8
19	40800001	40850000	0.220691	SMARCE1
19	41900001	41950000	0.220603	HAP1
9	101320001	101370000	0.220496	MPC1
29	12340001	12390000	0.220444	CCDC90B
10	85300001	85350000	0.220263	ENTPD5
10	85300001	85350000	0.220263	COQ6
2	84640001	84690000	0.219978	STK17B
25	26420001	26470000	0.21987	ZG16
4	91580001	91630000	0.219796	ZNF800
10	81980001	82030000	0.219768	COX16
1	57900001	57950000	0.219731	BOC
3	80740001	80790000	0.21971	CACHD1
19	42100001	42150000	0.219665	DNAJC7
19	42100001	42150000	0.219665	CNP
1	83620001	83670000	0.219537	MCF2L2
26	42160001	42210000	0.219425	PLEKHA1
5	32980001	33030000	0.219269	PCED1B
2	86060001	86110000	0.219097	RFTN2
8	25080001	25130000	0.21906	PLIN2
29	26440001	26490000	0.218768	SAA4
1	110020001	110070000	0.217951	VEPH1
1	138520001	138570000	0.217872	NEK11
5	26720001	26770000	0.217252	MFSD5
1	138840001	138890000	0.216952	ATP2C1
16	38820001	38870000	0.216938	FMO4
16	12020001	12070000	0.216912	B3GALT2
1	73860001	73910000	0.216403	ATP13A4
25	13700001	13750000	0.216152	PDXDC1
8	84720001	84770000	0.215951	FAM120A
10	88600001	88650000	0.215864	AHSA1
3	92280001	92330000	0.215737	DIO1
19	28260001	28310000	0.215613	PIK3R6
14	2620001	2670000	0.215604	SLC45A4
26	47140001	47190000	0.215514	FOXI2
20	22240001	22290000	0.215484	MIER3
11	98140001	98190000	0.215435	LRSAM1
11	98140001	98190000	0.215435	RPL12
7	39700001	39750000	0.215253	CLK4
6	113140001	113190000	0.215155	MRFAP1L1
11	14720001	14770000	0.215109	SLC30A6
20	61180001	61230000	0.215007	CTNND2
6	99960001	100010000	0.214977	ARHGAP24
5	56500001	56550000	0.214946	SDR9C7
5	56500001	56550000	0.214946	RDH16
19	40900001	40950000	0.214935	KRT25
9	60880001	60930000	0.214866	GABRR1
8	85280001	85330000	0.214792	PTPDC1
3	6860001	6910000	0.214384	UAP1
11	15140001	15190000	0.214367	TTC27
3	18580001	18630000	0.214311	TCHH
9	62300001	62350000	0.213952	RARS2
5	94620001	94670000	0.213911	RERG
28	9280001	9330000	0.213877	ACTN2
1	145880001	145930000	0.213753	MCM3AP
14	66140001	66190000	0.213716	MATN2
14	66140001	66190000	0.213716	RPL30
21	54880001	54930000	0.213654	MIS18BP1
26	21340001	21390000	0.213468	SEC31B
26	21340001	21390000	0.213468	WNT8B
28	12760001	12810000	0.213402	ZNF33B
11	21180001	21230000	0.213164	ARHGEF33
25	26900001	26950000	0.212886	BCL7C
4	33580001	33630000	0.212659	GRM3
3	99540001	99590000	0.212507	KNCN
2	4420001	4470000	0.212	SAP130
18	44840001	44890000	0.211577	WTIP
3	43000001	43050000	0.211413	DBT
7	61040001	61090000	0.211296	MIR378-1
7	61040001	61090000	0.211296	PPARGC1B
2	126060001	126110000	0.211252	SLC9A1
7	52440001	52490000	0.211213	PCDHGA8
6	63200001	63250000	0.211107	YIPF7
5	65280001	65330000	0.210959	SPIC
19	57620001	57670000	0.210771	SDK2
4	43560001	43610000	0.210583	PTPN12
1	143680001	143730000	0.210087	RRP1B
9	76600001	76650000	0.209894	REPS1
11	47960001	48010000	0.209867	KRCC1
9	63920001	63970000	0.209461	NT5E
18	43120001	43170000	0.20908	NUDT19
18	43120001	43170000	0.20908	RGS9BP
22	21860001	21910000	0.209016	SUMF1
8	91140001	91190000	0.208986	TMEM246
15	65920001	65970000	0.208887	PAMR1
11	82840001	82890000	0.208701	SIRT3
11	82840001	82890000	0.208701	RIC8A
10	57980001	58030000	0.208587	MIR1248-2
10	42620001	42670000	0.208276	DNAAF2
10	42620001	42670000	0.208276	MGAT2
10	42620001	42670000	0.208276	RPL36AL
10	22700001	22750000	0.208102	TCRA
7	43160001	43210000	0.207577	BSG
19	41180001	41230000	0.207354	KRTAP3-1
10	77460001	77510000	0.207263	FUT8
5	65500001	65550000	0.207108	SYCP3
18	54700001	54750000	0.207047	SULT2A1
7	43120001	43170000	0.206901	TPGS1
7	43120001	43170000	0.206901	MADCAM1
19	10840001	10890000	0.206826	RNFT1
20	24600001	24650000	0.206706	HSPB3
3	8140001	8190000	0.206174	SDHC
11	14500001	14550000	0.206169	MEMO1
21	58860001	58910000	0.206073	SERPINA10
20	4680001	4730000	0.206053	RPL26L1
16	51360001	51410000	0.205935	RNF223
13	61580001	61630000	0.205866	TM9SF4
29	37380001	37430000	0.20573	CD5
14	23240001	23290000	0.205248	RPS20
11	48340001	48390000	0.20523	KDM3A
6	86040001	86090000	0.205203	UTP3
18	2120001	2170000	0.205146	FA2H
9	33120001	33170000	0.20487	NEPN
19	38360001	38410000	0.204833	CBX1
19	24680001	24730000	0.204403	ANKFY1
19	24680001	24730000	0.204403	CYB5D2
3	117320001	117370000	0.204363	UBE2F
10	58300001	58350000	0.204141	MAPK6
1	138500001	138550000	0.20366	NUDT16
3	50280001	50330000	0.203094	MTF2
10	75900001	75950000	0.202781	SGPP1
27	6560001	6610000	0.202588	DEFB10
1	144100001	144150000	0.202452	GATD3A
1	144100001	144150000	0.202452	PWP2
24	41840001	41890000	0.202362	TXNDC2
7	12340001	12390000	0.202144	IER2
19	41660001	41710000	0.201964	KRT13
19	41660001	41710000	0.201964	KRT36
6	111120001	111170000	0.201811	PROM1
10	82240001	82290000	0.20173	TTC9
9	50760001	50810000	0.201424	FBXL4
2	85320001	85370000	0.201152	GTF3C3
16	39060001	39110000	0.200659	MYOC
8	63280001	63330000	0.200637	TBC1D2
25	24900001	24950000	0.200589	IL21R
3	78360001	78410000	0.200583	WDR78
29	26460001	26510000	0.20056	M-SAA3.2
10	6960001	7010000	0.200249	ANKDD1B
14	44940001	44990000	0.200048	MAL2
22	10420001	10470000	0.200037	MLH1
10	27440001	27490000	0.199897	OR4N5
10	27440001	27490000	0.199897	OR4L1
5	88220001	88270000	0.199758	ABCC9
13	25680001	25730000	0.199337	GPR158
18	46920001	46970000	0.199257	ZNF382
4	102420001	102470000	0.199107	TMEM213
13	74440001	74490000	0.198836	WFDC13
3	59480001	59530000	0.198779	SPATA1
15	6840001	6890000	0.198541	ANGPTL5
24	24340001	24390000	0.198286	KLHL14
7	93920001	93970000	0.198071	SLF1
10	9780001	9830000	0.197947	ARSB
15	22360001	22410000	0.197894	SDHD
15	22360001	22410000	0.197894	TIMM8B
6	25280001	25330000	0.19784	ADH6
21	54800001	54850000	0.197667	FKBP3
19	27700001	27750000	0.197341	ALOXE3
3	42280001	42330000	0.196956	SLC30A7
18	35640001	35690000	0.196881	PRMT7
18	35640001	35690000	0.196881	SLC7A6OS
19	42280001	42330000	0.196748	STAT5B
22	48540001	48590000	0.196243	GLYCTK
22	48540001	48590000	0.196243	MIR135A-1
11	3540001	3590000	0.196011	CNGA3
12	30080001	30130000	0.19595	ALOX5AP
11	72960001	73010000	0.195829	OTOF
1	145940001	145990000	0.19582	C1H21orf58
1	145940001	145990000	0.19582	YBEY
11	200001	250000	0.195761	FBLN7
16	41920001	41970000	0.195474	DRAXIN
3	72780001	72830000	0.195385	NEGR1
17	61000001	61050000	0.195232	PLBD2
17	61000001	61050000	0.195232	SDS
3	8100001	8150000	0.195225	CFAP126
28	14840001	14890000	0.194697	FAM13C
2	65480001	65530000	0.19458	ACTR3
22	44500001	44550000	0.194556	ERC2
13	59700001	59750000	0.194536	FKBP1A
17	62820001	62870000	0.194375	CABP1
17	62820001	62870000	0.194375	POP5
18	54200001	54250000	0.194374	BBC3
3	42220001	42270000	0.193916	DPH5
7	51740001	51790000	0.193859	IK
7	51740001	51790000	0.193859	NDUFA2
7	51740001	51790000	0.193859	TMCO6
1	56800001	56850000	0.193465	TMPRSS7
20	71460001	71510000	0.193315	CEP72
1	148400001	148450000	0.193196	CBR3
11	87620001	87670000	0.19277	TAF1B
16	3420001	3470000	0.192755	NUCKS1
21	54680001	54730000	0.192664	TOGARAM1
28	9660001	9710000	0.192659	RYR2
8	60220001	60270000	0.192593	OR2S2
12	23640001	23690000	0.192234	UFM1
7	51760001	51810000	0.192163	HARS
7	51760001	51810000	0.192163	DND1
7	51760001	51810000	0.192163	WDR55
8	46600001	46650000	0.192158	MIR2285I
3	108360001	108410000	0.192132	ZC3H12A
6	66560001	66610000	0.192105	NFXL1
7	39760001	39810000	0.191881	ZNF354A
10	61380001	61430000	0.191841	CEP152
15	35640001	35690000	0.191833	C15H11orf58
2	106120001	106170000	0.191643	RUFY4
7	52700001	52750000	0.191641	ARAP3
7	52700001	52750000	0.191641	FCHSD1
7	52700001	52750000	0.191641	RELL2
7	17020001	17070000	0.191289	HNRNPM
7	49580001	49630000	0.191224	CDC23
7	49580001	49630000	0.191224	KIF20A
24	12620001	12670000	0.191054	SYT4
13	74100001	74150000	0.190886	TKDP2
3	32120001	32170000	0.190855	CHI3L2
2	58320001	58370000	0.190724	NXPH2
15	63480001	63530000	0.190603	PRRG4
21	49140001	49190000	0.190583	MIA2
9	62200001	62250000	0.1904	AKIRIN2
8	74340001	74390000	0.189919	TRIM35
11	1940001	1990000	0.189569	ZNF2
9	15360001	15410000	0.189394	MYO6
13	42880001	42930000	0.189085	GDI2
26	44260001	44310000	0.189073	EEF1AKMT2
23	39320001	39370000	0.188946	DEK
15	63620001	63670000	0.18892	DEPDC7
8	75720001	75770000	0.18886	FAM219A
9	19060001	19110000	0.188806	LCA5
18	16440001	16490000	0.188402	ABCC12
25	26100001	26150000	0.188307	CORO1A
1	135540001	135590000	0.188221	TF
13	43180001	43230000	0.188189	UCN3
2	22100001	22150000	0.188143	WIPF1
2	18780001	18830000	0.188044	PDE11A
18	16540001	16590000	0.188027	ABCC11
5	112660001	112710000	0.186907	XRCC6
11	1920001	1970000	0.186112	ZNF514
1	125620001	125670000	0.185783	TRNAM-CAU
13	40580001	40630000	0.185646	XRN2
24	3960001	4010000	0.185491	CNDP2
10	26760001	26810000	0.185474	TTC5
10	26760001	26810000	0.185474	CCNB1IP1
13	47380001	47430000	0.185022	TMEM230
1	144240001	144290000	0.184754	AIRE
22	45880001	45930000	0.184585	CACNA2D3
10	81140001	81190000	0.184362	SLC39A9
10	81140001	81190000	0.184362	ERH
15	35360001	35410000	0.184202	RPS13
25	26380001	26430000	0.184071	PRRT2
25	26380001	26430000	0.184071	PAGR1
25	26380001	26430000	0.184071	MIR2325C
13	60080001	60130000	0.184016	RSPO4
18	7700001	7750000	0.183912	C18H16orf46
7	11800001	11850000	0.183882	ZSWIM4
7	11800001	11850000	0.183882	MIR24-2
7	11800001	11850000	0.183882	MIR27A
7	11800001	11850000	0.183882	MIR23A
10	20100001	20150000	0.183759	HCN4
3	108300001	108350000	0.183654	SNIP1
3	108300001	108350000	0.183654	DNALI1
28	13080001	13130000	0.183653	ZNF248
8	69800001	69850000	0.183422	SORBS3
2	88440001	88490000	0.183243	C2H2orf69
11	30720001	30770000	0.18308	PPP1R21
15	48880001	48930000	0.182845	OR51A7
3	99580001	99630000	0.182777	DMBX1
3	18920001	18970000	0.182683	RORC
14	31160001	31210000	0.182541	COPS5
11	96520001	96570000	0.182408	PBX3
25	25300001	25350000	0.181549	GSG1L
2	23560001	23610000	0.181415	RAPGEF4
5	74840001	74890000	0.18138	TXN2
21	6040001	6090000	0.18128	CERS3
13	76800001	76850000	0.181276	PREX1
10	86260001	86310000	0.181172	ACYP1
20	4960001	5010000	0.18107	STC2
22	23160001	23210000	0.1809	IL5RA
3	42380001	42430000	0.180774	EXTL2
2	20860001	20910000	0.180774	LNPK
17	39600001	39650000	0.180692	RAPGEF2
29	28440001	28490000	0.180449	SLC37A2
7	19720001	19770000	0.180409	FSD1
1	58880001	58930000	0.180319	TIGIT
7	41040001	41090000	0.180302	OR6F1
25	7480001	7530000	0.18001	METTL22
21	55040001	55090000	0.179353	ADAL
21	55040001	55090000	0.179353	LCMT2
21	29120001	29170000	0.179338	SNRPA1
6	6060001	6110000	0.179172	MYOZ2
7	8180001	8230000	0.178991	OR7C2
21	49240001	49290000	0.178985	FBXO33
20	3160001	3210000	0.178878	NPM1
11	72760001	72810000	0.178836	SLC35F6
11	72760001	72810000	0.178836	CENPA
20	65340001	65390000	0.178781	ADCY2
25	26520001	26570000	0.178703	SEPT1
25	26520001	26570000	0.178703	MYLPF
19	33760001	33810000	0.178656	ULK2
5	28260001	28310000	0.178419	SLC4A8
19	47720001	47770000	0.178376	CYB561
11	48680001	48730000	0.178173	PTCD3
6	91700001	91750000	0.177992	SEPT11
6	91700001	91750000	0.177992	SOWAHB
5	99220001	99270000	0.177863	KLRC1
20	35120001	35170000	0.177731	FYB1
6	19860001	19910000	0.177617	TET2
7	31940001	31990000	0.176909	FTMT
28	13160001	13210000	0.176723	BMS1
5	26760001	26810000	0.176696	ITGB7
20	33660001	33710000	0.176609	TTC33
13	57880001	57930000	0.176601	VAPB
7	3880001	3930000	0.176529	MAU2
19	40740001	40790000	0.176448	CCR7
17	54280001	54330000	0.176401	ARPC3
17	44100001	44150000	0.176068	ZNF891
8	42320001	42370000	0.175755	SMARCA2
19	42460001	42510000	0.175667	CAVIN1
11	30620001	30670000	0.175535	FOXN2
10	7900001	7950000	0.175169	F2R
10	13200001	13250000	0.17493	TIPIN
3	16400001	16450000	0.174578	RAB13
3	16400001	16450000	0.174578	RPS27
1	136840001	136890000	0.174476	UBA5
15	81580001	81630000	0.174404	OR5B3
15	24460001	24510000	0.174229	HTR3A
18	26380001	26430000	0.174119	SLC38A7
3	117680001	117730000	0.174038	ASB1
7	22780001	22830000	0.17388	RAPGEF6
3	68920001	68970000	0.173797	MSH4
8	83920001	83970000	0.173772	CENPP
26	8420001	8470000	0.173772	A1CF
3	81200001	81250000	0.173706	UBE2U
9	62380001	62430000	0.173702	SLC35A1
6	39740001	39790000	0.173393	SLIT2
15	56440001	56490000	0.173318	CAPN5
8	60280001	60330000	0.173302	RECK
4	5420001	5470000	0.17328	FIGNL1
7	59280001	59330000	0.173156	SPINK5
10	36260001	36310000	0.173125	RMDN3
2	126660001	126710000	0.173082	LIN28A
18	7680001	7730000	0.173057	ATMIN
7	12680001	12730000	0.172996	RNASEH2A
7	12680001	12730000	0.172996	RTBDN
3	32040001	32090000	0.172979	CHIA
11	82640001	82690000	0.17287	DDX1
10	15060001	15110000	0.172683	FEM1B
17	50680001	50730000	0.172627	AACS
11	18780001	18830000	0.172549	CRIM1
5	67880001	67930000	0.17252	EID3
10	81460001	81510000	0.172504	SLC10A1
10	81460001	81510000	0.172504	SRSF5
15	54340001	54390000	0.172473	SLCO2B1
5	64540001	64590000	0.17246	ANO4
18	35840001	35890000	0.172458	ZFP90
10	37680001	37730000	0.172363	CAPN3
13	78080001	78130000	0.172296	UBE2V1
11	95440001	95490000	0.17228	ADGRD2
16	31580001	31630000	0.172279	KIF26B
14	30480001	30530000	0.172088	CRH
11	69020001	69070000	0.172002	CAPN13
19	38340001	38390000	0.171819	SNX11
15	34360001	34410000	0.171802	SAAL1
25	26080001	26130000	0.171229	SLX1A
25	26080001	26130000	0.171229	BOLA2B
25	26080001	26130000	0.171229	SULT1A1
10	88620001	88670000	0.171154	ISM2
10	13280001	13330000	0.170817	SNAPC5
20	38040001	38090000	0.170815	LMBRD2
3	78240001	78290000	0.170791	SLC35D1
17	44060001	44110000	0.170791	ZNF140
19	43000001	43050000	0.170774	VAT1
19	43000001	43050000	0.170774	IFI35
25	26180001	26230000	0.170638	ALDOA
19	39260001	39310000	0.170479	MLLT6
24	9400001	9450000	0.170458	DSEL
11	30800001	30850000	0.170345	STON1
12	32580001	32630000	0.170139	RPL21
11	5540001	5590000	0.170136	PDCL3
5	14880001	14930000	0.169984	ALX1
17	63320001	63370000	0.169958	TCHP
29	40720001	40770000	0.169839	ASRGL1
10	81000001	81050000	0.16983	GALNT16
4	102220001	102270000	0.169579	SVOPL
11	66820001	66870000	0.16954	APLF
11	66820001	66870000	0.16954	FBXO48
7	41120001	41170000	0.169407	OR6T1
27	38980001	39030000	0.169073	NAT1
10	58200001	58250000	0.168963	BCL2L10
21	54760001	54810000	0.168938	PRPF39
16	3460001	3510000	0.16892	RAB29
3	18940001	18990000	0.168751	LINGO4
25	10500001	10550000	0.168661	RSL1D1
10	42600001	42650000	0.16861	LRR1
13	27820001	27870000	0.168444	MCM10
28	35180001	35230000	0.168283	TMEM254
7	50600001	50650000	0.168254	SLC23A1
22	22420001	22470000	0.168216	LRRN1
10	61140001	61190000	0.168208	SECISBP2L
3	82020001	82070000	0.168051	ITGB3BP
10	88340001	88390000	0.168033	TMEM63C
19	50820001	50870000	0.16788	DCXR
8	83800001	83850000	0.167821	IARS
3	107960001	108010000	0.167606	INPP5B
5	70200001	70250000	0.16741	MTERF2
16	60380001	60430000	0.167292	TOR3A
24	28620001	28670000	0.166778	CDH2
10	100220001	100270000	0.166759	ZC3H14
3	117040001	117090000	0.16661	LRRFIP1
2	33940001	33990000	0.16655	KCNH7
21	49000001	49050000	0.166532	SEC23A
13	10520001	10570000	0.166513	SNRPB2
18	35680001	35730000	0.166437	SMPD3
20	13940001	13990000	0.166269	PPWD1
1	108660001	108710000	0.166242	MFSD1
7	15660001	15710000	0.166233	TSPAN16
23	8440001	8490000	0.165807	RPS10
29	1260001	1310000	0.165752	SMCO4
18	57020001	57070000	0.165384	CTU1
11	10180001	10230000	0.165307	MGC152281
22	23080001	23130000	0.165085	CRBN
25	17600001	17650000	0.164941	GPR139
7	43140001	43190000	0.164656	GZMM
7	43140001	43190000	0.164656	CDC34
2	95200001	95250000	0.164637	CPO
11	48720001	48770000	0.164465	POLR1A
8	85860001	85910000	0.164425	ROR2
9	85640001	85690000	0.164199	SASH1
10	42720001	42770000	0.164002	NEMF
8	6920001	6970000	0.163985	GLRA3
8	74980001	75030000	0.163749	BAG1
8	74980001	75030000	0.163749	SPINK4
10	79120001	79170000	0.1637	MPP5
1	65560001	65610000	0.163685	STXBP5L
7	59760001	59810000	0.163417	FBXO38
1	148980001	149030000	0.163313	HLCS
8	108600001	108650000	0.163217	BRINP1
14	37460001	37510000	0.163104	JPH1
5	20940001	20990000	0.163039	LUM
17	70580001	70630000	0.162861	SLC5A4
9	24900001	24950000	0.162842	CENPW
11	72940001	72990000	0.162842	C11H2orf70
11	10520001	10570000	0.162778	TET3
6	19440001	19490000	0.162734	ARHGEF38
3	108020001	108070000	0.162631	MTF1
18	25640001	25690000	0.162537	DRC7
15	76720001	76770000	0.162278	MIR2319B
15	76720001	76770000	0.162278	MIR2319A
1	143820001	143870000	0.162241	RRP1
19	48160001	48210000	0.162055	PRR29
25	26400001	26450000	0.162034	KIF22
25	26400001	26450000	0.162034	MIR2385
25	26400001	26450000	0.162034	MAZ
19	38380001	38430000	0.161923	NFE2L1
7	68780001	68830000	0.161898	MED7
20	15060001	15110000	0.161769	RNF180

## Sheet: Table S10
Table S10. A summary of genes from XP-CLR in Dianzhong cattle (compared to Indian indicine).
Chrom	Starting position	Ending position	XP-CLR	Gene
8	48344239	48394239	218.876	GDA
8	48344239	48394239	218.876	C8H9orf57
9	28632723	28682723	132.994	PKIB
7	39347866	39397866	131.646	COL23A1
9	33382723	33432723	123.495	ROS1
15	4509932	4559932	122.651	PDGFD
2	43399063	43449063	120.718	ARL6IP6
3	92728982	92778982	103.518	GLIS1
1	83664146	83714146	102.567	MCF2L2
18	6431589	6481589	95.5196	MAF
10	35396602	35446602	91.5155	TRNAC-GCA
10	35396602	35446602	91.5155	FSIP1
2	86349063	86399063	90.128	PLCL1
24	58375937	58425937	89.3952	CCBE1
16	71380160	71430160	81.8397	DTL
16	71430160	71480160	76.3977	INTS7
7	62847866	62897866	76.3875	SPARC
17	50695210	50745210	76.0316	AACS
1	52414146	52464146	65.6144	BBX
7	12197866	12247866	65.0041	CACNA1A
1	7214146	7264146	64.1544	N6AMT1
1	7214146	7264146	64.1544	LTN1
4	43926172	43976172	63.8414	CCDC146
20	71485532	71535532	62.2655	CEP72
20	71485532	71535532	62.2655	TPPP
19	46351074	46401074	61.5699	ITGB3
11	20078450	20128450	61.3302	CDC42EP3
21	65287475	65337475	60.4882	WDR25
16	68480160	68530160	60.0928	KCNK2
3	97278982	97328982	58.8002	AGBL4
8	60494239	60544239	58.702	GNE
11	66978450	67028450	57.1956	PROKR1
11	74878450	74928450	56.6382	ITSN2
10	81246602	81296602	56.23	PLEKHD1
18	21531589	21581589	55.92	CHD9
11	74928450	74978450	55.7415	PFN4
11	74928450	74978450	55.7415	FAM228B
11	74928450	74978450	55.7415	FAM228A
2	18849063	18899063	55.7341	PDE11A
3	73578982	73628982	55.1998	NEGR1
4	76976172	77026172	54.5408	CAMK2B
4	76976172	77026172	54.5408	NUDCD3
11	10128450	10178450	53.477	INO80B
11	10128450	10178450	53.477	RTKN
11	10128450	10178450	53.477	WBP1
11	10128450	10178450	53.477	MOGS
11	10128450	10178450	53.477	MRPL53
11	10128450	10178450	53.477	CCDC142
11	10128450	10178450	53.477	TTC31
11	10128450	10178450	53.477	LBX2
11	10128450	10178450	53.477	PCGF1
5	26853565	26903565	52.0097	TNS2
5	26853565	26903565	52.0097	SPRYD3
5	26853565	26903565	52.0097	IGFBP6
5	26853565	26903565	52.0097	SOAT2
1	21314146	21364146	50.8007	USP25
10	58596602	58646602	50.6501	LYSMD2
10	58596602	58646602	50.6501	TMOD2
1	26164146	26214146	47.1179	ROBO1
2	85949063	85999063	47.0035	SF3B1
14	3133566	3183566	46.9132	CHRAC1
14	3133566	3183566	46.9132	AGO2
22	59833929	59883929	46.7366	PODXL2
22	59833929	59883929	46.7366	ABTB1
12	35439158	35489158	46.0116	MICU2
3	25078982	25128982	45.838	SPAG17
5	25103565	25153565	45.5983	USP44
5	25103565	25153565	45.5983	METAP2
1	139664146	139714146	45.2624	B3GALT5
4	77076172	77126172	44.3588	YKT6
25	25529417	25579417	43.9419	GSG1L
25	37279417	37329417	41.5772	TRRAP
14	3333566	3383566	40.9764	TRAPPC9
10	82346602	82396602	40.0236	MAP3K9
13	38224349	38274349	39.9268	OVOL2
13	38224349	38274349	39.9268	MGME1
13	38224349	38274349	39.9268	SNX5
1	111814146	111864146	38.3448	SLC33A1
6	30075117	30125117	38.321	PDLIM5
11	66878450	66928450	38.2738	APLF
28	5979723	6029723	38.1449	PCNX2
5	12403565	12453565	37.472	TMTC2
15	35959932	36009932	37.4692	SOX6
2	62249063	62299063	37.1849	MAP3K19
7	62747866	62797866	36.995	FAT2
22	11333929	11383929	36.1335	MIR2367
22	11333929	11383929	36.1335	CTDSPL
7	5947866	5997866	35.8257	HAUS8
7	5947866	5997866	35.8257	MYO9B
22	4433929	4483929	35.2761	RBMS3
28	43179723	43229723	34.9358	LRRC18
28	43179723	43229723	34.9358	WDFY4
9	65332723	65382723	34.9082	MRAP2
22	58083929	58133929	34.6597	CHCHD4
22	58083929	58133929	34.6597	TMEM43
4	43976172	44026172	34.0707	FGL2
22	53133929	53183929	32.9531	CCR3
26	13189089	13239089	32.187	PPP1R3C
19	41701074	41751074	31.6362	KRT19
19	41701074	41751074	31.6362	KRT15
19	41701074	41751074	31.6362	KRT13
8	62894239	62944239	31.1711	XPA
10	60396602	60446602	30.9696	ATP8B4
1	126964146	127014146	30.6446	TFDP2
14	26933566	26983566	30.2074	CLVS1
1	143964146	144014146	28.9304	AGPAT3
17	70595210	70645210	28.7699	SLC5A4
17	70595210	70645210	28.7699	SLC5A1
9	36482723	36532723	28.4928	HDAC2
8	60444239	60494239	28.3349	CLTA
8	60444239	60494239	28.3349	CCIN
11	66728450	66778450	28.2979	CNRIP1
13	67424349	67474349	27.857	ARHGAP40
13	67424349	67474349	27.857	ADIG
13	67424349	67474349	27.857	RALGAPB
10	58946602	58996602	27.5958	GLDN
22	53883929	53933929	27.4523	LARS2
6	67925117	67975117	27.1435	SPATA18
3	19328982	19378982	26.7925	PSMB4
3	19328982	19378982	26.7925	POGZ
3	80478982	80528982	26.4299	JAK1
1	108114146	108164146	26.0883	SCHIP1
4	45026172	45076172	25.8893	RELN
16	42130160	42180160	25.5871	DISP3
11	10078450	10128450	25.3907	M1AP
11	10078450	10128450	25.3907	TLX2
11	10078450	10128450	25.3907	DQX1
11	10078450	10128450	25.3907	AUP1
11	10078450	10128450	25.3907	HTRA2
11	10078450	10128450	25.3907	LOXL3
11	10078450	10128450	25.3907	DOK1
3	83328982	83378982	25.266	KANK4
6	69725117	69775117	25.2645	PDGFRA
13	23474349	23524349	25.2274	TRNASTOP-UCA
13	23474349	23524349	25.2274	SPAG6
17	15545210	15595210	25.0319	INPP4B
2	53799063	53849063	25.0174	KYNU
19	50951074	51001074	24.7996	ALYREF
19	50951074	51001074	24.7996	ANAPC11
19	50951074	51001074	24.7996	NPB
19	50951074	51001074	24.7996	MIR2347
19	50951074	51001074	24.7996	PCYT2
19	50951074	51001074	24.7996	SIRT7
19	50951074	51001074	24.7996	MAFG
19	50951074	51001074	24.7996	PYCR1
19	50951074	51001074	24.7996	MYADML2
8	52194239	52244239	24.6836	TRNAC-ACA
8	52194239	52244239	24.6836	PCSK5
19	58451074	58501074	24.6428	SLC39A11
13	23574349	23624349	24.6263	PIP4K2A
19	56601074	56651074	24.6081	NAT9
19	56601074	56651074	24.6081	TMEM104
3	49878982	49928982	24.5669	FNBP1L
3	49878982	49928982	24.5669	BCAR3
18	44781589	44831589	24.3569	PDCD2L
18	44781589	44831589	24.3569	GPI
16	9680160	9730160	24.2145	TRNAK-UUU
3	43128982	43178982	24.1636	SASS6
3	43128982	43178982	24.1636	TRMT13
28	25079723	25129723	23.9687	STOX1
28	25079723	25129723	23.9687	CCAR1
2	43499063	43549063	23.8898	FMNL2
2	43499063	43549063	23.8898	PRPF40A
4	43826172	43876172	23.833	GSAP
26	38289089	38339089	23.7184	RAB11FIP2
8	60394239	60444239	23.6655	GLIPR2
8	60394239	60444239	23.6655	RECK
2	86149063	86199063	23.5684	MARS2
2	86149063	86199063	23.5684	RFTN2
15	77209932	77259932	23.5214	PSMC3
15	77209932	77259932	23.5214	SLC39A13
15	77209932	77259932	23.5214	SPI1
8	82994239	83044239	23.3988	SLC35D2
8	82994239	83044239	23.3988	HSD17B3
17	12695210	12745210	23.2354	SMAD1
10	59096602	59146602	23.1775	CYP19A1
25	23729417	23779417	23.1584	HS3ST4
13	39324349	39374349	23.0483	RIN2
13	39324349	39374349	23.0483	SLC24A3
11	66828450	66878450	23.027	FBXO48
10	26696602	26746602	22.9705	TEP1
10	26696602	26746602	22.9705	KLHL33
5	77903565	77953565	22.9632	KIAA1551
12	35489158	35539158	22.9071	ZDHHC20
8	85244239	85294239	22.8348	BARX1
19	51151074	51201074	22.7351	TSPAN10
19	51151074	51201074	22.7351	PDE6G
19	51151074	51201074	22.7351	OXLD1
19	51151074	51201074	22.7351	CCDC137
13	30124349	30174349	22.4437	ITGA8
9	33482723	33532723	22.3365	VGLL2
9	33082723	33132723	22.2526	NUS1
6	16625117	16675117	22.1848	RPL34
6	16625117	16675117	22.1848	OSTC
18	15781589	15831589	22.1167	ITFG1
1	53214146	53264146	22.063	MYH15
9	52832723	52882723	21.7686	KLHL32
19	40751074	40801074	21.3841	CCR7
6	66975117	67025117	21.2447	TEC
13	38074349	38124349	21.2212	BANF2
20	70985532	71035532	21.2162	LPCAT1
19	40851074	40901074	21.051	KRT222
19	40851074	40901074	21.051	SMARCE1
15	29309932	29359932	20.9857	TREH
15	29309932	29359932	20.9857	PHLDB1
3	53328982	53378982	20.8092	LRRC8D
11	102628450	102678450	20.6445	DDX31
11	102628450	102678450	20.6445	BARHL1
11	102628450	102678450	20.6445	CFAP77
8	108744239	108794239	20.3502	BRINP1
5	50603565	50653565	20.3137	PPM1H
6	20725117	20775117	20.2243	CXXC4
13	40124349	40174349	20.1926	RALGAPA2
2	62399063	62449063	20.1877	ACMSD
21	54987475	55037475	20.1222	TGM7
21	54987475	55037475	20.1222	TGM5
22	56033929	56083929	20.0964	MIR2372
22	56033929	56083929	20.0964	TMCC1
19	26301074	26351074	19.9821	ZFP3
19	26301074	26351074	19.9821	ZNF232
19	26301074	26351074	19.9821	ZNF594
19	26301074	26351074	19.9821	SCIMP
24	41825937	41875937	19.9671	TXNDC2
24	41825937	41875937	19.9671	RAB31
16	37730160	37780160	19.5995	METTL11B
15	16109932	16159932	19.5731	CWF19L2
17	2895210	2945210	19.4764	PLRG1
17	2895210	2945210	19.4764	FGB
6	21425117	21475117	19.387	TACR3
5	67903565	67953565	19.2391	EID3
5	67903565	67953565	19.2391	TXNRD1
7	62897866	62947866	19.2066	ATOX1
22	1783929	1833929	19.176	SLC4A7
1	42764146	42814146	19.1129	OR5K1
8	82144239	82194239	19.0768	PTCH1
2	73399063	73449063	19.0167	TSN
20	13885532	13935532	18.8556	TRAPPC13
20	13885532	13935532	18.8556	SGTB
18	43281589	43331589	18.4669	CEP89
18	43281589	43331589	18.4669	SLC7A9
9	33232723	33282723	18.1428	DCBLD1
22	10983929	11033929	18.018	ITGA9
18	29231589	29281589	18.0112	TRNAA-AGC
6	95175117	95225117	18.0064	CFAP299
16	60330160	60380160	17.9471	FAM20B
22	28883929	28933929	17.8427	SHQ1
17	6645210	6695210	17.6754	SH3D19
5	71803565	71853565	17.3858	LARGE1
8	81094239	81144239	17.3114	FBP1
3	62828982	62878982	17.3105	ADGRL2
16	39380160	39430160	17.103	DNM3
28	35479723	35529723	16.9576	CL43
12	29789158	29839158	16.8977	HSPH1
15	71659932	71709932	16.8034	LRRC4C
14	8583566	8633566	16.7596	LRRC6
14	8583566	8633566	16.7596	TMEM71
13	40574349	40624349	16.7454	XRN2
13	40574349	40624349	16.7454	KIZ
17	70245210	70295210	16.7395	SFI1
18	1781589	1831589	16.7271	TRNAG-GCC
18	1781589	1831589	16.7271	EXOSC6
18	1781589	1831589	16.7271	DDX19B
18	1781589	1831589	16.7271	AARS
19	7801074	7851074	16.6599	SCPEP1
19	44051074	44101074	16.6049	SLC4A1
8	8794239	8844239	16.4932	MSRA
11	79378450	79428450	16.4853	OSR1
11	66778450	66828450	16.4606	PLEK
2	86199063	86249063	16.4292	BOLL
2	4399063	4449063	16.3366	UGGT1
14	75883566	75933566	16.2792	CNGB3
14	80933566	80983566	16.2014	ENPP2
10	83446602	83496602	16.1777	RGS6
10	80996602	81046602	16.1755	GALNT16
10	80996602	81046602	16.1755	EXD2
2	73249063	73299063	16.125	CLASP1
23	39375168	39425168	15.9878	KDM1B
23	39375168	39425168	15.9878	DEK
24	60925937	60975937	15.9704	ZCCHC2
16	71180160	71230160	15.9616	PPP2R5A
11	29828450	29878450	15.8615	MSH2
16	3730160	3780160	15.838	RAB7B
9	38882723	38932723	15.8193	REV3L
13	78124349	78174349	15.7405	TMEM189
13	78124349	78174349	15.7405	UBE2V1
10	9996602	10046602	15.6399	ARSB
28	9429723	9479723	15.5277	MTR
22	2633929	2683929	15.4602	CMC1
8	60594239	60644239	15.3025	RNF38
16	60530160	60580160	15.1666	TRNAS-GGA
16	60530160	60580160	15.1666	ABL2
22	50133929	50183929	14.9019	SEMA3F
22	50133929	50183929	14.9019	GNAT1
22	50133929	50183929	14.9019	SLC38A3
13	23424349	23474349	14.879	BMI1
13	23424349	23474349	14.879	COMMD3
20	25385532	25435532	14.8339	NDUFS4
12	65889158	65939158	14.8185	GPC5
3	48928982	48978982	14.6754	F3
8	25294239	25344239	14.5653	ADAMTSL1
8	25294239	25344239	14.5653	SAXO1
12	33889158	33939158	14.5041	MTMR6
12	33889158	33939158	14.5041	NUP58
17	60595210	60645210	14.4759	RBM19
3	119478982	119528982	14.4165	P2RY8
3	119478982	119528982	14.4165	IL3RA
6	71425117	71475117	14.4133	CEP135
5	1253565	1303565	14.2409	THAP2
5	1253565	1303565	14.2409	ZFC3H1
3	59528982	59578982	14.2019	SPATA1
24	7775937	7825937	14.2	DOK6
1	83764146	83814146	14.1994	B3GNT5
10	14346602	14396602	14.1722	MAP2K5
10	14346602	14396602	14.1722	C10H15orf61
27	21428834	21478834	14.1251	TUSC3
4	82376172	82426172	14.0926	AMPH
2	72999063	73049063	13.9748	TFCP2L1
10	40596602	40646602	13.9054	MDGA2
15	21659932	21709932	13.8592	POU2AF1
5	21003565	21053565	13.6052	DCN
16	51230160	51280160	13.5553	SDF4
16	51230160	51280160	13.5553	B3GALT6
16	51230160	51280160	13.5553	C1QTNF12
16	51230160	51280160	13.5553	UBE2J2
16	51230160	51280160	13.5553	SCNN1D
4	80826172	80876172	13.4262	SUGCT
1	122464146	122514146	13.4169	PLOD2
16	47330160	47380160	13.403	NPHP4
8	83444239	83494239	13.3965	ZNF782
8	92544239	92594239	13.3849	CYLC2
9	38232723	38282723	13.3477	LAMA4
1	97164146	97214146	13.3116	PHC3
1	97164146	97214146	13.3116	TRNAK-CUU
6	67675117	67725117	13.3095	DCUN1D4
6	67675117	67725117	13.3095	CWH43
25	18629417	18679417	13.2986	DCUN1D3
19	27651074	27701074	13.2556	ALOX15B
19	27651074	27701074	13.2556	GUCY2D
13	55224349	55274349	13.2461	CDH4
10	5346602	5396602	13.1211	CPLX2
13	28174349	28224349	13.0294	BEND7
6	29725117	29775117	12.9893	BMPR1B
23	7325168	7375168	12.9886	COL11A2
4	37776172	37826172	12.976	PCLO
3	35628982	35678982	12.9633	VAV3
25	34729417	34779417	12.9539	TRNAW-CCA
25	34729417	34779417	12.9539	CUX1
13	74074349	74124349	12.8796	TKDP4
13	74074349	74124349	12.8796	TKDP1
28	18029723	18079723	12.8723	ARID5B
10	58646602	58696602	12.8661	SCG3
22	31983929	32033929	12.8083	FRMD4B
6	101975117	102025117	12.8038	MIR2284AB
6	101975117	102025117	12.8038	AFF1
23	40675168	40725168	12.7721	ATXN1
16	56730160	56780160	12.7333	TNR
3	6778982	6828982	12.7033	DDR2
28	13029723	13079723	12.6784	ZNF25
11	68828450	68878450	12.459	GALNT14
14	65483566	65533566	12.4452	STK3
4	110926172	110976172	12.3755	CNTNAP2
5	74803565	74853565	12.3528	MYH9
1	128464146	128514146	12.2511	CLSTN2
8	103194239	103244239	12.2435	ZNF618
25	25079417	25129417	12.2089	KIAA0556
25	25079417	25129417	12.2089	GTF3C1
28	41379723	41429723	12.1012	BMPR1A
28	41379723	41429723	12.1012	LDB3
7	43297866	43347866	12.0685	MISP
7	43297866	43347866	12.0685	PALM
7	59447866	59497866	12.0648	SPINK6
15	8259932	8309932	12.0609	ARHGAP42
5	84003565	84053565	12.0556	RASSF8
21	68537475	68587475	12.0326	TDRD9
11	55428450	55478450	12.0098	CTNNA2
3	98828982	98878982	11.9952	FOXE3
3	98828982	98878982	11.9952	FOXD2
28	35579723	35629723	11.897	SFTPD
21	15787475	15837475	11.876	SV2B
8	1644239	1694239	11.8698	HPF1
28	35379723	35429723	11.8482	CGN1
4	76826172	76876172	11.8099	DDX56
4	76826172	76876172	11.8099	TMED4
4	76826172	76876172	11.8099	OGDH
18	53981589	54031589	11.8079	ARHGAP35
3	94378982	94428982	11.7778	RAB3B
3	1678982	1728982	11.7749	GPA33
28	5829723	5879723	11.7076	NTPCR
1	71014146	71064146	11.5931	SMCO1
1	71014146	71064146	11.5931	RNF168
16	71130160	71180160	11.5633	TMEM206
16	71130160	71180160	11.5633	NENF
6	70175117	70225117	11.5295	KIT
2	61399063	61449063	11.5202	DARS
9	83882723	83932723	11.4455	ADGB
11	98228450	98278450	11.4437	FAM129B
1	83214146	83264146	11.4391	PARL
8	53644239	53694239	11.3333	GNAQ
8	53644239	53694239	11.3333	GNA14
8	103394239	103444239	11.3181	MIR455
8	103394239	103444239	11.3181	COL27A1
7	51197866	51247866	11.2821	NRG2
27	11428834	11478834	11.2201	TRNAS-ACU
19	40651074	40701074	11.1906	TNS4
19	40651074	40701074	11.1906	IGFBP4
19	40651074	40701074	11.1906	TOP2A
24	58175937	58225937	11.1765	GRP
11	96578450	96628450	11.1645	PBX3
11	74978450	75028450	11.1344	WDCP
11	74978450	75028450	11.1344	FKBP1B
11	74978450	75028450	11.1344	SF3B6
11	74978450	75028450	11.1344	TP53I3
7	82047866	82097866	11.1326	ATG10
24	45875937	45925937	11.1056	C24H18orf25
22	16733929	16783929	11.1034	FANCD2
22	16733929	16783929	11.1034	FANCD2OS
7	56997866	57047866	11.0904	PRELID2
13	57124349	57174349	11.0731	ZNF831
1	90014146	90064146	11.0386	TBL1XR1
7	15547866	15597866	11.0119	SPC24
7	15547866	15597866	11.0119	LDLR
1	67914146	67964146	10.9781	HACD2
5	32553565	32603565	10.9047	RPAP3
5	32553565	32603565	10.9047	ENDOU
11	3578450	3628450	10.9024	CNGA3
16	60380160	60430160	10.898	TOR3A
13	69374349	69424349	10.7686	MAFB
9	70382723	70432723	10.7545	STX7
22	33433929	33483929	10.6767	FAM19A1
12	73839158	73889158	10.6732	HS6ST3
13	46874349	46924349	10.6524	ZMYND11
9	82932723	82982723	10.6072	EPM2A
4	114026172	114076172	10.6025	RHEB
13	42874349	42924349	10.5609	ANKRD16
13	42874349	42924349	10.5609	ABHD12
14	18083566	18133566	10.5541	HAS2
27	1478834	1528834	10.5535	MYOM2
6	33025117	33075117	10.5195	CCSER1
6	37225117	37275117	10.4465	FAM184B
16	27380160	27430160	10.4012	NVL
13	42174349	42224349	10.3907	CST3
14	47533566	47583566	10.3814	EIF3H
14	47533566	47583566	10.3814	UTP23
11	29878450	29928450	10.3805	KCNK12
28	9679723	9729723	10.3513	RYR2
16	4730160	4780160	10.2907	FCAMR
16	4730160	4780160	10.2907	PIGR
24	22575937	22625937	10.282	DTNA
3	1078982	1128982	10.277	RCSD1
3	51528982	51578982	10.2661	TGFBR3
15	43609932	43659932	10.1657	C15H11orf16
15	43609932	43659932	10.1657	ASCL3
15	43609932	43659932	10.1657	TMEM9B
15	43609932	43659932	10.1657	NRIP3
11	87628450	87678450	10.1484	TAF1B
11	87628450	87678450	10.1484	GRHL1
1	56814146	56864146	10.1252	TMPRSS7
2	42199063	42249063	10.1163	GALNT13
14	20433566	20483566	10.0869	SNTG1
11	22478450	22528450	10.0707	SLC8A1
5	114503565	114553565	10.0335	SULT4A1
5	114503565	114553565	10.0335	EFCAB6
11	15928450	15978450	10.0213	LTBP1
17	57245210	57295210	10.0003	KSR2
13	44574349	44624349	9.96318	KLF6
24	57675937	57725937	9.93532	ALPK2
13	39874349	39924349	9.9315	INSM1
13	39874349	39924349	9.9315	CFAP61
27	3978834	4028834	9.9308	CSMD1
29	40584834	40634834	9.86764	INCENP
19	56651074	56701074	9.83007	CD300LF
19	56651074	56701074	9.83007	RAB37
19	56651074	56701074	9.83007	SLC9A3R1
27	24378834	24428834	9.80769	PRAG1
12	78989158	79039158	9.7166	BIVM
12	78989158	79039158	9.7166	KDELC1
12	78989158	79039158	9.7166	TEX30
12	78989158	79039158	9.7166	CCDC168
17	50645210	50695210	9.68206	TMEM132B
7	43197866	43247866	9.65033	POLRMT
7	43197866	43247866	9.65033	HCN2
7	43197866	43247866	9.65033	BSG
24	3975937	4025937	9.64625	CNDP2
24	3975937	4025937	9.64625	CNDP1
16	52580160	52630160	9.61743	KAZN
6	70775117	70825117	9.54078	SRD5A3
2	100149063	100199063	9.3912	ERBB4
9	52982723	53032723	9.33953	GPR63
11	69178450	69228450	9.26096	LCLAT1
19	20901074	20951074	9.19888	SSH2
9	101382723	101432723	9.18943	RPS6KA2
28	32579723	32629723	9.13486	KCNMA1
5	73953565	74003565	9.10605	RBFOX2
25	9829417	9879417	9.10218	CLEC16A
6	17075117	17125117	9.09826	LEF1
17	17295210	17345210	9.09607	SCOC
17	17295210	17345210	9.09607	CLGN
10	57696602	57746602	9.08531	FAM214A
12	75789158	75839158	9.04157	DOCK9
3	100828982	100878982	9.04056	ZSWIM5
20	38135532	38185532	9.03058	UGT3A2
20	38135532	38185532	9.03058	LMBRD2
6	18875117	18925117	9.02495	TBCK
3	68678982	68728982	8.94917	ST6GALNAC3
4	77626172	77676172	8.94793	HECW1
1	6314146	6364146	8.94107	GRIK1
9	15332723	15382723	8.9348	SENP6
9	41582723	41632723	8.86089	FOXO3
29	11834834	11884834	8.85489	DLG2
21	56287475	56337475	8.83849	CATSPERB
10	82146602	82196602	8.83118	ADAM20
10	82146602	82196602	8.83118	MED6
10	82146602	82196602	8.83118	ADAM21
18	56081589	56131589	8.81591	TSKS
18	56081589	56131589	8.81591	CPT1C
18	56081589	56131589	8.81591	ADM5
18	56081589	56131589	8.81591	PRMT1
10	62646602	62696602	8.80531	TRNAH-AUG
10	62646602	62696602	8.80531	SEMA6D
9	14932723	14982723	8.78246	FILIP1
7	15697866	15747866	8.76569	RAB3D
7	15697866	15747866	8.76569	TSPAN16
2	44749063	44799063	8.70252	TNFAIP6
29	17584834	17634834	8.6746	GAB2
29	17584834	17634834	8.6746	NARS2
5	110253565	110303565	8.62296	CBY1
5	110253565	110303565	8.62296	FAM227A
10	61346602	61396602	8.56638	EID1
10	61346602	61396602	8.56638	SHC4
27	37128834	37178834	8.55589	IKBKB
5	85953565	86003565	8.53295	SOX5
15	29359932	29409932	8.50822	DDX6
2	20749063	20799063	8.4787	HOXD10
2	20749063	20799063	8.4787	HOXD9
2	20749063	20799063	8.4787	HOXD8
2	20749063	20799063	8.4787	MIR10B
2	20749063	20799063	8.4787	HOXD4
17	45145210	45195210	8.46908	ULK1
17	45145210	45195210	8.46908	PUS1
17	45145210	45195210	8.46908	EP400
2	110799063	110849063	8.40642	MOGAT1
2	110799063	110849063	8.40642	FARSB
7	57697866	57747866	8.39339	GPR151
7	57697866	57747866	8.39339	TCERG1
11	5428450	5478450	8.39136	LONRF2
5	31003565	31053565	8.35132	TEX49
5	31003565	31053565	8.35132	ADCY6
2	61499063	61549063	8.3468	LCT
2	61499063	61549063	8.3468	MCM6
13	72574349	72624349	8.34133	JPH2
12	68039158	68089158	8.33751	GPC6
23	23325168	23375168	8.32433	TFAP2D
21	47337475	47387475	8.30457	SLC25A21
7	81697866	81747866	8.303	SSBP2
10	7996602	8046602	8.29712	F2RL1
21	30787475	30837475	8.29693	IREB2
13	42974349	43024349	8.28188	FAM208B
11	29528450	29578450	8.27864	STPG4
11	29528450	29578450	8.27864	TRNAE-UUC
8	24594239	24644239	8.27594	SLC24A2
1	99364146	99414146	8.26712	GOLIM4
26	14189089	14239089	8.26568	EXOC6
21	51337475	51387475	8.24512	LRFN5
15	73759932	73809932	8.24359	HSD17B12
9	32982723	33032723	8.23922	SLC35F1
13	62674349	62724349	8.22383	BPIFA3
13	62674349	62724349	8.22383	BPIFA4
24	61575937	61625937	8.21089	KDSR
24	61575937	61625937	8.21089	BCL2
15	76809932	76859932	8.20133	C15H11orf49
15	76809932	76859932	8.20133	LRP4
5	7103565	7153565	8.17291	NAV3
29	29684834	29734834	8.17203	ST3GAL4
29	29684834	29734834	8.17203	DCPS
7	24647866	24697866	8.16868	ADAMTS19
3	117078982	117128982	8.16214	LRRFIP1
2	104849063	104899063	8.16033	TNP1
4	24776172	24826172	8.14904	ISPD
5	77053565	77103565	8.13016	PKP2
13	23624349	23674349	8.10595	MIR2285K-2
5	29053565	29103565	8.09092	TMPRSS12
9	39582723	39632723	8.04626	CDK19
22	56133929	56183929	8.03312	PLXND1
14	30483566	30533566	8.03059	CRH
14	30483566	30533566	8.03059	TRIM55
14	31933566	31983566	8.01472	PREX2
8	105944239	105994239	8.01177	ASTN2
3	42778982	42828982	8.0024	CDC14A
17	52895210	52945210	7.97435	RSRC2
17	52895210	52945210	7.97435	KNTC1
16	28280160	28330160	7.94111	DNAH14
4	46576172	46626172	7.92068	PUS7
6	76775117	76825117	7.89239	ADGRL3
10	6996602	7046602	7.88817	ANKDD1B
10	6996602	7046602	7.88817	POLK
7	26647866	26697866	7.88137	MEGF10
15	18259932	18309932	7.85888	KDELC2
21	14937475	14987475	7.8502	SLCO3A1
3	20178982	20228982	7.82465	RPRD2
3	20178982	20228982	7.82465	TARS2
3	20178982	20228982	7.82465	ECM1
7	81297866	81347866	7.82236	ACOT12
7	81297866	81347866	7.82236	ZCCHC9
10	58296602	58346602	7.79713	MAPK6
22	13933929	13983929	7.79069	ULK4
11	88178450	88228450	7.76982	ASAP2
5	60053565	60103565	7.75339	NTN4
13	38674349	38724349	7.73854	SCP2D1
13	38674349	38724349	7.73854	DTD1
3	28328982	28378982	7.72151	SYCP1
3	28328982	28378982	7.72151	TSPAN2
9	11182723	11232723	7.70285	RIMS1
5	74853565	74903565	7.69764	FOXRED2
5	74853565	74903565	7.69764	TXN2
6	99375117	99425117	7.69742	CDS1
28	12479723	12529723	7.69266	CHRM3
5	88803565	88853565	7.6897	SLCO1A2
28	14779723	14829723	7.63717	PHYHIPL
17	18295210	18345210	7.62952	NAA15
8	46044239	46094239	7.62849	C8H9orf135
9	76582723	76632723	7.6086	ECT2L
3	91278982	91328982	7.59466	BSND
3	91278982	91328982	7.59466	USP24
19	23501074	23551074	7.548	PAFAH1B1
6	18225117	18275117	7.51903	DKK2
5	77103565	77153565	7.50415	DNM1L
5	77103565	77153565	7.50415	YARS2
5	47003565	47053565	7.49076	GRIP1
6	97975117	98025117	7.44787	PLAC8
19	31351074	31401074	7.43262	MIR2339
19	31351074	31401074	7.43262	ELAC2
19	31351074	31401074	7.43262	ARHGAP44
28	28879723	28929723	7.42487	OIT3
28	28879723	28929723	7.42487	MCU
22	32433929	32483929	7.41219	UBA3
22	32433929	32483929	7.41219	ARL6IP5
22	32433929	32483929	7.41219	LMOD3
10	55846602	55896602	7.3808	UNC13C
19	25301074	25351074	7.37366	PITPNM3
2	41149063	41199063	7.35672	KCNJ3
21	69437475	69487475	7.34647	GPR132
3	117028982	117078982	7.33645	RAB17
3	23628982	23678982	7.33607	ZNF697
8	43544239	43594239	7.32992	DMRT3

[truncated: 8 more sheets: Table S11, Table S12, Table S13, Table S14, Table S15, Table S16, Table S17, Table S18]
